# Supplementary material for: The COVID-19 Vaccination Hesitancy Among the People With Inflammatory Bowel Disease in China: A Questionnaire Study
Source: Front Public Health. 2021 Oct 11;9:731578. doi: 10.3389/fpubh.2021.731578 (PMC8542757; doi:10.3389/fpubh.2021.731578)
Supplement: Supplementary file 1 [file Table_1.XLSX]

## Sheet: Sheet1
Number	1、What's your IBD(inflammatory bowel disease) diagnosis?：1.CD 2.UC 3.Indeterminate IBD	2、Disease activity of you?：1.Remission 2.Active	Which province are you from?：1.Jiangsu 2.Anhui 3.Beijing 4.Fujian 5.Guangdong 6.Guangxi 7.Hebei 8.Henan 9.Heilongjiang 10.Hubei 11.Hunan 12.Jilin 13.Jiangxi 14.Liaoning 15.Neimenggu 16.Ningxia 17.Shandong 18.Shanxi 19.Shanxi 20.Shanghai 21.Sichuan 22.Tianjin 23.Xinjiang 24,Yunnan 25.Zhejiang 26.Chongqing	4、Where do you live?：1.Cities 2.Villages	5、What is your gender?：1.Male 2.Female	6、What is your current age (in years)?	7、What was your approximate age of diagnosis (in years)?	8、What is your educational background?：1.Junior high school or below 2.Senior high school degree 3.Associate degree 4.Bachelr's degree 5.Master's degree 6.Doctor's degree	9、Do you/your relatives have the background of professional medical/biomedical knowledge?：1.Yes2.No	10、Have you ever been tested positive for COVID-19?：1.Yes2.No	11、What is/are your current IBD treatment(s)?(Multiple-Choice question)	11、Infliximab(Remicade)：1.Yes0.No	11、(Adalimumab)：1.Yes0.No	11、(Certolizumab(Cimzia) : 1.Yes0.No	11、(Vedolizumab (Entyvi): 1.Yes0.No	11、(Ustekinumab(Stelara): 1.Yes0.No	11、(Azathioprine(Imuran)，6-MP or methotrexate): 1.Yes0.No	11、(Mesalamine or sulfasalazine therapies): 1.Yes0.No	11、(Tofacitinib): 1.Yes0.No	11、(Thalidomide): 1.Yes0.No	11、(Tacrolimus): 1.Yes0.No	11、(Sirolimus): 1.Yes0.No	11、(Cellcept): 1.Yes0.No	11、(Antibiotics(e.g.ciprofloxacin,flagyl,vancomycin) : 1.Yes0.No	11、(Ciclosporin): 1.Yes0.No	11、(Steroids): 1.Yes0.No	11、(FMT): 1.Yes0.No	11、(Probiotics): 1.Yes0.No	11、(Traditional Chinese medicine): 1.Yes0.No	11、(None): 1.Yes0.No	12、Do you have a history of intestinal resection for IBD?：1.Yes2.No	13、Do you have a history of influenza vaccination October to December?：1.Yes2.No	14、Someone close to me was negatively affected by COVID-19：1.Yes2.No	15、 I think the COVID-19 vaccination is critical to the health of others:1.Yes2.No	16、I think the COVID-19 vaccination is important for my health：1.Yes0.No	17、Reasons that affect my vaccination.:(A)Efficacy and reliability of vaccines(B)Safety and adverse events of vaccine(C)National advocacy and initiatives(D)The residential area epidemic situation(E)In active period of IBD(F)Personal hypoimmunity(G)Economic factors (e.g. the vaccine cost)(H)The attending physician's recommendations(I)Reaction of the people around to the vaccine(J)Planning to go ab…	18、Do you plan to receive the COVID-19 vaccines?：1.Yes2.Later in the year3.Undecided4.No	19、Which three are the main reasons why you are willing to receive the vaccine? (Who choose “Yes”, “Later in the year” or “Undecided”)(A)Efficacy and reliability of vaccines(B)Safety and adverse events of vaccine(C)National advocacy and initiatives(D)The residential area epidemic situation(E)In active period of IBD(F)Personal hypoimmunity(G)Economic factors (e.g. the vaccine cost)(H)The attending…	20、Which three are the main reasons why you are unwilling to receive the vaccine?(Who choose “Later in the year”, “Undecided” and “No”)(A)Efficacy and reliability of vaccines(B)Safety and adverse events of vaccine(C)National advocacy and initiatives(D)The residential area epidemic situation(E)In active period of IBD(F)Personal hypoimmunity(G)Economic factors (e.g. the vaccine cost)(H)The attendin…	21、Which one of the COVID-19 vaccines do you plan to receive?: 1.Viral inactivation vaccine 2.Recombinant protein vaccine 3.Adenovirus vector vaccine 4.Nucleic acid vacccine 5.Only care about the brand and manufacture of vaccine 6.Have no idea of it
1	1	2	9	1	1	20	17	2	2	2		0	0	0	0	0	0	1	0	0	0	0	0	0	0	0	0	0	0	0	2	2	2	1	1	ABC	2	ACD	FEI	1
2	1	2	1	1	2	29	28	4	2	2		1	0	0	0	0	1	0	0	0	0	0	0	0	0	0	0	0	0	0	1	2	2	1	1	BEF	1	BFE	skip	6
3	1	2	1	1	1	25	25	3	2	2		0	0	0	0	0	1	0	0	0	0	0	0	0	0	1	0	0	0	0	2	2	2	1	1	B	1	BAM	skip	6
4	2	2	1	1	2	33	30	4	1	2		0	0	0	0	0	0	0	0	0	0	0	0	0	0	0	0	1	1	0	2	2	2	1	1	BI	1	ABI	skip	5
5	1	2	1	2	1	41	41	4	2	2		1	0	0	0	0	0	0	0	0	0	0	0	0	0	0	0	0	0	0	2	2	2	1	2	ABDFH	2	BAF	FBA	6
6	1	2	1	1	1	24	22	3	1	2		1	0	0	0	0	0	0	0	0	0	0	0	0	0	0	0	0	0	0	1	2	2	1	1	BF	3	BAF	BFA	6
7	2	2	1	2	1	31	31	1	2	2		0	0	0	0	0	0	1	0	0	0	0	0	0	0	0	0	0	0	0	2	2	2	1	1	F	3	FBE	FEB	6
8	1	2	1	1	2	55	43	1	2	2		1	0	0	0	0	0	0	0	0	0	0	0	0	0	0	0	0	0	0	1	2	2	1	1	AH	1	ACH	skip	1
9	1	1	1	1	2	30	27	1	2	2		0	0	0	0	0	0	1	0	0	0	0	0	0	0	0	0	0	0	0	2	2	2	2	2	BEFG	3	GIB	GEB	6
10	1	2	1	2	1	20	20	2	2	2		0	0	0	0	0	0	0	0	0	0	0	0	1	0	0	0	0	0	0	2	2	2	1	1	ABDEFG	3	BAE	EFG	6
11	1	1	1	1	2	48	34	2	2	2		0	0	0	0	0	0	0	0	1	0	0	0	0	0	0	0	0	0	0	2	2	2	1	1	ABEFGL	2	EFI	ABD	6
12	1	2	1	2	1	30	29	4	2	2		1	0	0	0	0	1	0	0	0	0	0	0	0	0	0	0	1	0	0	2	2	2	1	1	ABDEFGH	1	ABC	skip	2
13	1	2	1	2	1	25	25	4	2	2		0	0	0	0	0	0	1	0	0	0	0	0	0	0	0	0	0	0	0	2	2	2	1	1	H	3	HBC	HBC	6
14	1	2	1	2	2	31	25	1	2	2		0	0	0	0	0	1	0	0	0	0	0	0	1	0	0	0	0	0	0	1	2	1	1	1	BEFG	3	GHM	BGF	6
15	1	2	1	1	1	52	40	2	2	2		1	0	0	0	0	1	1	0	0	0	0	0	0	0	0	0	0	0	0	1	2	2	1	2	ABDF	2	ABC	ABF	1
16	1	2	1	1	1	48	47	5	2	2		0	0	0	0	0	1	0	0	0	0	0	0	0	0	0	0	0	0	0	1	2	2	1	1	AB	2	BDH	HBD	6
17	1	2	1	2	1	35	35	2	2	2		1	0	0	0	0	0	0	0	0	0	0	0	0	0	0	0	0	0	0	2	2	2	1	1	EFG	4	skip	EFG	6
18	1	2	1	1	2	49	49	1	2	2		0	0	0	0	0	0	1	0	0	0	0	0	0	0	0	0	0	0	0	2	2	2	2	2	F	3	ABF	ABF	6
19	1	2	1	1	2	32	26	4	2	2		1	0	0	0	0	0	0	0	0	0	0	0	0	0	0	0	0	0	0	2	2	2	1	1	ABGH	3	AHB	BGI	5
20	1	2	1	1	1	37	37	5	2	2		0	0	0	0	0	0	1	0	0	0	0	0	0	0	0	1	1	1	0	2	2	2	1	1	ABE	1	FAH	skip	1
21	1	2	3	1	1	29	22	6	1	2		0	0	0	0	0	0	1	0	0	0	0	0	0	0	0	1	0	0	0	2	2	2	1	1	B	1	BLF	skip	1
22	1	2	1	1	1	22	16	4	2	2		0	0	0	0	0	1	0	0	0	0	0	0	0	0	0	0	0	0	0	1	2	2	2	2	DI	3	ADH	LMB	6
23	1	2	1	1	1	40	31	3	2	2		0	0	0	0	0	1	0	0	0	0	0	0	0	0	0	0	0	0	0	2	2	2	1	1	BF	3	BFK	BFE	5
24	2	1	1	1	1	29	28	3	2	2		0	0	0	0	0	0	1	0	0	0	0	0	0	0	0	0	0	0	0	2	2	2	1	1	FG	1	AFB	skip	6
25	1	1	2	1	1	24	24	4	2	2		1	0	0	0	0	0	0	0	0	0	0	0	0	0	0	0	0	0	0	2	2	2	1	1	BE	2	BEF	ABI	6
26	2	1	23	1	2	42	28	4	2	2		0	0	0	0	0	0	1	0	0	0	0	0	0	0	1	1	0	1	0	2	2	2	1	1	EF	3	FEH	FEH	6
27	1	1	1	2	1	27	26	1	2	2		0	0	0	0	0	0	1	0	0	0	0	0	0	0	0	0	0	0	0	2	2	2	1	1	C	3	ABC	ABC	4
28	2	2	1	1	2	42	36	2	2	2		0	0	0	0	0	0	1	0	0	0	0	0	0	0	0	0	0	0	0	2	2	2	1	1	L	3	FBA	DGF	6
29	1	2	1	1	2	39	36	5	2	2		0	0	0	0	0	0	0	0	1	0	0	0	0	0	0	1	0	0	0	2	2	1	1	1	BF	3	BFI	BFI	6
30	2	2	17	1	2	29	22	4	2	2		0	0	0	0	0	0	1	0	0	0	0	0	0	0	0	0	0	0	0	2	2	1	2	1	K	1	ABD	skip	6
31	1	2	5	1	1	36	29	4	1	2		1	0	0	0	0	1	1	0	0	0	0	0	1	0	0	1	1	0	0	2	2	2	1	2	ABF	2	HMD	AFE	6
32	3	2	4	1	2	44	43	4	1	2		0	0	0	0	0	0	0	0	0	0	0	0	0	0	0	1	0	0	0	2	2	2	1	1	B	2	ABC	EDA	1
33	1	2	1	1	1	13	13	1	2	2		0	0	0	0	0	0	0	0	0	0	0	0	0	0	0	0	0	0	1	2	2	2	1	1	L	3	BFC	BAF	6
34	2	2	1	2	1	38	29	3	2	2		0	0	0	0	0	0	1	0	0	0	0	0	0	0	0	1	0	0	0	2	2	2	1	1	BFG	2	CDI	BFH	6
35	1	2	1	1	2	50	44	2	2	2		0	0	0	0	0	0	1	0	0	0	0	0	0	0	0	0	0	0	0	1	2	2	2	2	BF	3	HFB	BAF	6
36	1	2	1	1	1	21	19	4	2	2		0	0	0	0	0	0	1	0	0	0	0	0	0	0	0	0	0	0	0	2	2	2	1	1	B	2	BEH	BEM	6
37	2	2	1	1	2	45	38	4	2	2		1	0	0	0	0	0	1	0	0	0	0	0	0	0	0	0	0	0	0	2	2	2	1	1	BDF	3	BAD	BAF	6
38	2	2	1	2	1	45	30	1	2	2		0	0	0	0	0	0	1	0	0	0	0	0	0	0	0	0	0	0	0	2	2	2	1	1	F	1	GAB	skip	6
39	2	1	1	1	1	46	30	3	1	2		0	0	0	0	0	0	1	0	0	0	0	0	0	0	0	1	0	0	0	2	2	2	1	1	AE	2	CEH	AEB	1
40	1	2	1	1	1	21	21	4	2	2		0	0	0	0	0	0	1	0	0	0	0	0	0	0	0	0	1	0	0	2	2	2	1	1	BF	3	HBF	BFM	6
41	1	1	1	2	1	35	30	2	2	2		1	0	0	0	0	0	0	0	0	0	0	0	0	0	0	0	0	0	0	1	2	2	1	1	EF	3	EFL	BEL	6
42	1	2	1	2	2	36	19	4	2	2		0	0	0	0	0	0	1	0	1	0	0	0	0	0	0	0	0	0	0	2	2	2	1	1	ABDFG	3	AGF	IDC	6
43	2	2	17	1	1	57	16	3	2	2		0	0	0	0	0	0	1	0	0	0	0	0	0	0	0	0	0	0	0	2	2	2	1	1	1	1	MLA	skip	6
44	1	2	1	1	2	32	29	1	2	2		1	0	0	0	0	0	0	0	0	0	0	0	0	0	0	0	0	0	0	2	2	2	1	1	BFG	3	FHA	AGF	3
45	1	2	1	1	1	34	32	3	2	2		1	0	0	0	0	1	0	0	0	0	0	0	0	0	0	0	0	0	0	2	2	2	1	1	B	3	ABH	ABH	6
46	1	2	1	2	1	37	37	1	2	2		0	0	0	0	0	0	0	0	1	0	0	0	0	0	0	0	0	0	0	2	2	2	1	1	ABCDEFGI	2	ABD	ABD	6
47	1	2	2	1	1	28	26	3	1	2		1	0	0	0	0	0	0	0	0	0	0	0	0	0	0	0	0	0	0	2	2	2	1	1	F	4	skip	BFD	6
48	1	1	1	2	2	37	36	4	2	2		0	0	0	0	0	0	1	0	0	0	0	0	0	0	0	0	0	0	0	2	2	2	1	1	ABDEFGI	3	BFC	FBA	1
49	2	2	25	1	1	13	11	1	1	2		1	0	0	0	0	1	1	0	0	0	0	0	0	0	0	1	0	0	0	2	2	1	1	2	ABFL	4	skip	AFB	6
50	2	2	1	1	2	46	43	3	2	2		0	0	0	0	0	0	1	0	0	0	0	0	0	0	0	0	1	0	0	2	2	2	2	2	BF	3	HAB	FBA	6
51	1	2	23	1	2	32	28	3	1	2		0	0	0	0	0	0	0	0	1	0	0	0	0	0	0	0	0	0	0	2	2	2	2	2	BF	3	ACK	BFL	6
52	2	2	1	1	1	30	2	2	2	2		0	0	0	0	0	0	1	0	0	0	0	0	0	0	0	1	0	0	0	2	2	2	1	1	B	3	CBA	BAE	6
53	3	2	25	1	2	51	51	4	2	2		0	0	0	0	0	0	0	0	0	0	0	0	0	0	0	1	0	0	0	2	2	2	2	2	BF	3	BIA	BFI	6
54	1	2	1	1	2	38	36	1	2	2		0	0	0	0	0	0	0	0	1	0	0	0	0	0	0	0	0	0	0	1	2	2	1	1	G	3	BDG	BAL	6
55	1	1	1	1	1	37	33	4	1	2		0	0	0	0	0	0	1	0	0	0	0	0	1	0	0	0	0	0	0	2	2	2	1	1	ABDFGHIK	3	AGD	BGD	6
56	2	2	1	1	1	41	40	3	2	2		0	0	0	0	0	0	1	0	0	0	0	0	0	0	0	0	1	1	0	2	2	2	1	1	EF	2	HDA	EFB	6
57	3	2	13	1	2	30	2	1	2	2		0	0	0	0	0	0	0	0	0	0	0	0	0	0	0	1	0	0	0	2	2	2	1	1	AB	1	ABD	skip	6
58	2	2	5	1	1	61	36	2	2	2		0	0	0	0	0	0	1	0	0	0	0	0	0	0	0	1	0	0	0	2	2	1	1	1	F	3	CFB	BFA	6
59	1	2	1	1	1	52	46	4	1	2		0	0	0	0	0	1	0	0	0	0	0	0	0	0	0	0	0	0	0	1	2	2	1	1	ABDEFHI	1	ABE	skip	6
60	3	2	8	1	1	44	43	1	1	2		0	0	0	0	0	0	1	0	0	0	0	0	0	0	0	1	0	0	0	2	2	2	1	1	ABCDFK	3	DFK	ABC	6
61	1	2	1	2	2	35	21	3	2	2		0	0	0	0	0	1	0	0	0	0	0	0	0	0	0	1	0	0	0	1	2	2	1	2	BF	3	CFJ	ABF	6
62	1	2	1	2	1	43	36	3	1	2		1	0	0	0	0	1	0	0	0	0	0	0	0	0	0	0	0	0	0	1	2	2	1	1	BFK	3	HDB	BEF	1
63	2	2	1	1	1	33	27	2	2	2		0	0	0	0	0	0	1	0	0	0	0	0	0	0	0	0	0	0	0	2	2	2	1	2	BGH	3	HFC	BGA	6
64	3	2	1	2	1	28	27	1	2	2		0	0	0	0	0	0	0	0	1	0	0	0	0	0	1	0	0	0	0	2	2	2	2	2	BCD	3	ABD	MBD	6
65	1	2	1	2	1	20	15	2	2	2		1	0	0	0	0	0	0	0	0	0	0	0	0	0	0	0	0	0	0	2	2	2	1	1	CDE	3	BHE	HAB	1
66	1	2	1	2	2	32	25	3	2	2		0	0	0	0	0	0	0	0	1	0	0	0	0	0	0	0	0	0	0	2	2	2	2	2	DG	3	EHI	BGA	1
67	1	2	1	2	1	21	20	2	2	2		1	0	0	0	0	0	0	0	0	0	0	0	0	0	0	0	0	0	0	2	2	2	2	2	B	2	ABF	ABF	1
68	2	2	7	1	2	56	52	3	2	2		0	0	0	0	0	0	1	0	0	0	0	0	0	0	0	1	0	0	0	2	2	2	1	1	AB	1	CBF	skip	6
69	1	1	1	2	1	12	11	1	2	2		1	0	0	0	0	1	0	0	0	0	0	0	0	0	1	0	0	0	0	2	2	1	1	1	E	1	GEA	skip	5
70	1	2	1	1	1	32	22	4	2	2		1	0	0	0	0	0	0	0	0	0	0	0	0	0	0	0	0	0	0	2	2	2	1	1	ABCD	3	ABC	ABC	1
71	1	2	20	1	1	47	40	4	2	2		1	0	0	0	0	0	0	0	0	0	0	0	0	0	0	0	1	0	0	2	2	2	1	1	BFH	2	HJF	FBH	1
72	1	2	1	1	1	22	20	4	2	2		0	0	0	0	0	0	1	0	0	0	0	0	0	0	0	0	0	0	0	2	2	2	1	1	ABH	3	ABM	BAM	6
73	2	1	1	2	1	31	29	1	2	2		0	0	0	0	0	0	1	0	0	0	0	0	0	0	0	0	1	1	0	2	2	2	1	1	ABE	1	ABF	skip	6
74	1	2	4	2	2	27	18	1	2	2		0	0	0	0	0	0	0	0	0	0	0	0	0	0	0	0	0	0	1	1	2	2	1	1	ABEFG	3	ABH	BCF	6
75	1	2	1	1	1	26	25	5	2	2		1	0	0	0	0	0	0	0	0	0	0	0	0	0	0	0	0	0	0	2	2	2	1	1	B	2	BEF	FEB	1
76	1	2	1	2	2	36	29	1	2	2		1	0	0	0	0	0	0	0	1	0	0	0	0	0	0	0	0	0	0	1	2	2	1	1	C	3	CGE	BGD	6
77	1	1	1	1	2	40	39	4	1	2		0	0	0	0	0	0	0	0	1	0	0	0	0	0	0	0	0	0	0	2	2	2	1	2	C	4	skip	BEF	6
78	1	2	1	1	1	17	17	2	2	2		0	0	0	0	0	0	0	0	0	0	0	0	0	0	1	0	0	0	0	2	2	2	1	1	ABDFG	2	HID	ABI	2
79	1	2	1	1	1	52	39	1	2	2		1	0	0	0	0	1	0	0	0	0	0	0	0	0	0	0	0	0	0	1	2	2	1	1	BE	2	BEA	BAE	6
80	1	2	1	2	1	33	25	3	2	2		0	0	0	0	0	0	1	0	0	0	0	0	0	0	0	0	0	0	0	1	2	2	1	1	ABF	1	ABE	skip	1
81	1	2	2	1	1	17	17	2	2	2		0	1	0	0	0	0	0	0	0	0	0	0	0	0	0	0	0	0	0	2	2	2	1	2	B	3	DHA	BFG	6
82	1	2	1	1	1	45	34	4	2	2		1	0	0	0	0	0	0	0	0	0	0	0	0	0	0	0	0	0	0	1	2	2	1	1	BF	3	BAH	BFA	6
83	1	2	1	1	1	31	29	2	2	2		0	0	0	0	0	1	1	0	0	0	0	0	0	0	1	0	1	0	0	1	2	2	1	1	ABF	3	FAB	FAB	2
84	2	2	14	1	1	45	30	3	2	2		1	0	0	1	1	0	1	0	0	0	0	0	0	0	0	1	0	0	0	2	2	2	1	2	E	4	skip	EFB	6
85	1	2	1	1	2	25	13	4	2	2		0	1	0	0	0	0	0	0	0	0	0	0	0	0	0	0	0	0	0	1	2	2	1	2	ABDE	2	BDA	EFB	1
86	1	2	1	1	1	50	47	3	2	2		1	0	0	0	0	1	0	0	0	0	0	0	0	0	0	0	1	1	0	2	2	2	1	1	BDFHIK1	3	ABD	BDE	1
87	2	2	1	1	1	50	5	1	2	2		0	0	0	0	0	0	1	0	0	0	0	0	0	0	0	1	0	0	0	2	2	2	1	1	DG	2	ABH	MDI	1
88	1	2	1	2	2	29	22	3	2	2		0	0	0	0	0	0	1	0	0	0	0	0	0	0	0	1	0	0	0	2	2	2	1	1	ABCDEFGHIJKL	3	ABF	GBF	4
89	1	1	1	2	2	43	27	3	2	2		0	0	0	0	0	0	0	0	0	0	0	0	0	0	0	1	0	0	0	1	2	2	1	1	ABCDEFGHI	3	BHF	BGM	6
90	1	2	1	2	1	35	5	1	2	1		1	0	0	0	0	0	0	0	0	0	0	0	0	0	0	1	0	0	0	2	2	2	2	2	ABEF	3	ABE	ABE	2
91	1	2	2	1	1	34	34	3	2	2		1	0	0	0	0	0	0	0	0	0	0	0	0	0	0	1	0	0	0	2	2	2	2	2	BF	2	BDF	BDF	6
92	1	2	2	1	1	14	12	1	2	2		0	0	0	0	0	0	1	0	0	0	0	0	0	0	0	1	0	0	0	2	2	2	1	2	L	3	HMD	BFL	6
93	2	1	1	2	2	34	26	4	2	2		1	0	0	0	0	0	1	0	0	0	0	0	0	0	0	0	0	0	0	2	2	2	1	1	ABDEFGI	1	ABF	skip	6
94	1	2	1	2	2	35	20	1	2	2		0	0	0	0	0	0	1	0	0	0	0	0	0	0	0	0	1	0	0	2	2	2	1	1	BCFG	3	BFA	ABF	6
95	2	2	1	1	2	33	33	4	2	2		0	0	0	0	0	0	1	0	0	0	0	0	0	0	0	0	0	0	0	2	2	2	1	1	B	1	BAH	skip	6
96	1	2	1	2	1	20	20	2	2	2		0	0	0	0	0	0	0	0	1	0	0	0	0	0	0	0	0	0	0	2	2	2	1	1	B	3	CAD	BAM	6
97	2	2	1	1	1	51	49	4	2	2		0	0	0	0	0	0	1	0	0	0	0	0	0	0	0	0	0	1	0	2	2	1	1	1	ABDEI	2	AID	BID	6
98	3	2	10	1	2	2	1	1	2	2		0	0	0	0	0	0	0	0	1	0	0	0	0	0	0	0	0	0	0	2	2	2	1	1	BL	3	BFL	BLD	6
99	3	2	1	1	2	30	26	4	2	2		0	0	0	0	0	0	1	0	0	0	0	0	0	0	0	0	0	0	0	2	2	2	2	2	ABFHI	3	BFA	BFA	1
100	1	2	1	2	2	30	28	3	1	2		0	0	0	0	0	0	0	0	0	0	0	0	0	0	0	1	0	0	0	2	2	2	1	2	BF	4	skip	BFA	1
101	1	2	1	1	1	19	19	3	1	2		0	0	0	0	0	0	0	0	0	0	0	0	0	0	0	1	0	0	0	2	2	2	1	1	AB	3	ABI	ABC	6
102	1	2	1	1	2	37	22	4	2	2		0	0	0	0	0	0	1	0	0	0	0	0	0	0	0	0	0	0	0	2	2	2	1	1	EFL	3	LHD	ABH	1
103	1	2	22	1	1	20	12	2	2	2		0	0	0	0	0	0	0	0	1	0	0	0	0	0	0	0	0	0	0	2	2	2	1	1	ABC	2	ABI	ABC	6
104	2	2	1	1	2	60	45	2	2	2		0	0	0	0	0	0	1	0	0	0	0	0	0	0	0	0	1	0	0	2	2	2	1	1	ABCFHI	3	DFH	BDE	2
105	2	2	1	1	1	23	20	3	2	2		0	0	0	0	0	0	1	0	0	0	0	0	0	0	0	0	0	1	0	2	2	2	1	1	ABCD	3	DBA	BAD	1
106	2	2	1	1	2	38	22	1	2	2		0	0	0	0	0	0	1	0	0	0	0	0	0	0	1	0	0	0	0	2	2	2	1	1	G	3	ABC	GIE	6
107	1	1	1	1	2	30	30	3	2	2		0	0	0	0	0	0	0	0	1	0	0	0	0	0	0	1	0	0	0	2	2	2	1	1	ABEF	3	ACI	BFE	6
108	1	2	1	2	1	30	23	1	2	2		0	0	0	0	0	0	0	0	1	0	0	0	0	0	0	1	0	0	0	2	2	2	1	1	BDG	3	BCD	BCD	6
109	2	2	17	1	1	35	20	4	2	2		0	0	0	0	0	0	1	0	0	0	0	0	0	0	0	1	0	0	0	2	2	2	1	1	B	2	FAI	BEL	1
110	1	2	1	1	2	57	49	1	2	2		0	0	0	0	0	0	0	0	1	0	0	0	0	0	0	0	0	0	0	1	2	2	1	1	H	3	DHF	FDH	6
111	2	2	2	2	1	39	38	1	1	2		0	0	0	0	0	0	1	0	0	0	0	0	0	0	0	1	0	1	0	2	2	1	1	1	BCDGI	1	CDG	skip	6
112	2	2	1	1	1	31	31	3	2	2		1	0	0	0	0	0	1	0	0	0	0	0	0	0	0	0	0	1	0	2	2	2	1	2	BF	1	MDC	skip	6
113	1	1	1	1	2	18	16	2	2	2		0	1	0	0	0	0	0	0	0	0	0	0	0	0	0	0	0	0	0	2	2	2	1	1	ABEFG	3	ABC	EFG	6
114	1	2	1	1	1	33	15	4	2	2		0	0	0	0	0	1	0	0	0	0	0	0	0	0	0	0	0	0	0	1	2	1	1	1	ABFJ	1	ABJ	skip	1
115	1	2	1	1	1	45	39	2	2	2		0	0	0	0	0	0	1	0	0	0	0	0	0	0	0	0	0	0	0	2	2	2	1	1	A	2	ABF	ABF	6
116	1	2	1	2	1	42	38	2	2	2		0	0	0	0	0	1	1	0	0	0	0	0	0	0	1	1	0	0	0	2	2	2	2	2	BDF	3	BFD	BDF	6
117	1	2	25	2	1	31	30	4	2	2		1	0	0	0	0	0	0	0	0	0	0	0	0	0	0	0	0	0	0	2	2	2	1	1	ABDEF	2	BDA	ABD	6
118	2	2	1	1	1	22	21	4	2	2		0	0	0	0	0	0	1	0	0	0	0	0	0	0	0	0	0	0	0	2	2	2	1	2	B	3	ABJ	ABI	6
119	2	2	17	1	1	46	36	1	2	2		0	0	0	0	0	0	1	0	0	0	0	0	0	0	0	0	1	0	0	2	2	2	2	2	B	3	BAC	BCA	6
120	2	2	1	2	1	29	29	2	2	2		1	0	0	0	0	0	0	0	0	0	0	0	0	0	0	0	0	0	0	2	2	2	1	1	ABCFG	3	ABH	EFG	6
121	2	2	14	1	1	46	40	3	2	2		0	0	0	0	0	0	0	0	0	0	0	0	0	0	0	0	0	1	0	2	2	2	1	1	ABL	3	FHI	BLF	1
122	1	2	1	1	2	30	30	4	1	2		0	0	0	0	0	0	1	0	0	0	0	0	0	0	0	1	0	0	0	2	2	2	1	1	ABCFK	3	FKB	ABF	1
123	1	2	1	2	2	42	3	1	1	2		1	0	0	0	0	0	0	0	0	0	0	0	0	0	0	0	0	0	0	2	2	2	1	1	BCFHI	1	BHI	skip	6
124	1	2	20	2	2	25	16	3	2	2		0	0	0	0	0	1	0	0	0	0	0	0	0	0	0	0	0	0	0	1	2	2	1	1	BG	2	BGA	BGF	2
125	3	2	1	1	2	54	42	2	2	2		0	0	0	0	0	0	1	0	0	0	0	0	0	0	0	0	0	0	0	2	2	2	1	1	A	3	BAI	ADB	6
126	2	2	1	2	2	32	25	3	2	2		0	0	0	0	0	0	1	0	0	0	0	0	0	0	0	0	0	0	0	2	2	1	1	1	FGH	2	AHF	BEA	6
127	1	2	1	2	1	50	41	1	2	2		0	0	0	0	0	0	0	0	1	0	0	0	0	0	1	0	0	0	0	1	2	1	2	2	FL	3	BFL	AFD	6
128	2	2	1	1	2	46	42	2	2	2		0	0	0	0	0	0	1	0	0	0	0	0	0	0	0	0	0	0	0	2	2	2	1	1	C	2	HMA	EHM	5
129	1	2	1	2	2	32	25	2	2	2		0	0	0	0	0	1	0	0	0	0	0	0	0	0	0	0	0	0	0	2	2	2	2	1	CH	1	BHC	skip	6
130	2	2	12	1	1	32	19	4	2	2		1	0	0	0	0	0	0	0	0	0	0	0	0	0	0	1	0	0	0	2	2	2	1	1	BF	2	CDI	BFA	5
131	1	2	14	1	2	39	30	4	2	2		0	0	0	0	0	0	1	0	0	0	0	0	0	0	0	1	0	0	0	2	2	2	1	1	ABEFHI	3	HFA	BAE	6
132	1	1	1	1	2	41	41	3	2	2		1	0	0	0	0	0	1	0	0	0	0	0	0	0	0	0	0	1	0	2	2	2	1	1	BEFHL1	3	DFH	LBF	1
133	1	1	4	2	1	31	23	3	1	2		1	0	0	0	0	0	0	0	0	0	0	0	0	0	0	0	0	0	0	2	2	2	1	1	BEG	3	BEF	BCE	2
134	1	2	1	1	2	18	15	2	2	2		0	1	0	0	0	0	0	0	0	0	0	0	0	0	0	0	0	0	0	1	2	2	1	1	ABF	3	CKF	ABF	1
135	1	2	1	1	1	39	39	3	2	2		1	0	0	0	0	0	0	0	0	0	0	0	0	0	1	0	0	0	0	2	2	2	1	2	BDF	3	FBD	BFD	6
136	1	2	1	1	1	16	14	2	2	2		0	0	0	0	0	0	1	0	0	0	0	0	0	0	0	0	0	0	0	2	2	2	1	1	L	3	DHB	ABD	6
137	2	1	1	1	1	60	56	2	2	2		0	0	0	0	0	0	1	0	0	0	0	0	0	0	0	0	0	0	0	2	2	2	1	1	FG	1	EFG	skip	6
138	1	2	1	2	2	45	45	1	2	2		0	0	0	0	0	0	0	0	0	0	0	0	0	0	0	1	0	0	0	2	2	2	2	2	G	4	skip	GFA	6
139	2	1	1	2	1	23	20	4	2	2		0	0	0	0	0	0	1	0	0	0	0	0	0	0	0	0	0	0	0	2	2	2	1	1	EFG	3	ABM	EFG	6
140	1	2	1	1	1	25	28	3	2	2		1	0	0	0	0	0	1	0	0	0	0	0	0	0	0	0	0	0	0	2	2	2	1	1	BF	3	BFA	BAF	2
141	2	2	1	1	1	27	23	3	2	2		0	0	0	0	0	0	1	0	0	0	0	0	0	0	1	0	0	0	0	2	2	2	1	1	ABE	2	ABE	ABF	6
142	1	2	1	2	2	26	15	1	2	2		0	0	0	0	0	1	0	0	0	0	0	0	0	0	0	0	0	0	0	2	2	2	1	1	F	1	ABF	skip	1
143	2	2	10	1	1	21	20	4	2	2		0	0	0	0	0	0	1	0	0	0	0	0	0	0	0	0	1	0	0	2	2	1	1	1	BCD	3	FAB	EFL	6
144	2	2	1	2	2	25	23	5	2	2		0	0	0	0	0	0	1	0	0	0	0	0	0	0	0	0	1	0	0	2	2	2	1	1	BF	1	FAB	skip	3
145	2	2	15	1	1	18	13	2	2	2		0	0	0	0	0	0	1	0	0	0	0	0	0	0	0	1	1	0	0	2	2	2	1	1	AB	1	ABI	skip	4
146	1	2	1	2	1	45	28	1	2	2		0	0	0	0	0	1	1	0	0	0	0	0	0	0	0	0	0	0	0	1	2	2	1	1	EFG	3	ACH	FEG	6
147	1	2	4	1	2	28	19	2	2	2		0	0	0	0	0	1	0	0	0	0	0	0	0	0	0	0	0	0	0	1	2	2	1	1	ABF	4	skip	ABF	6
148	1	2	1	1	1	30	26	4	2	2		1	0	0	0	0	0	0	0	0	0	0	0	0	0	0	0	0	0	0	2	2	2	1	2	1	3	MDA	FBC	4
149	2	2	1	1	1	25	19	4	2	2		0	0	0	0	0	1	1	0	0	0	0	0	0	0	0	0	0	0	0	2	2	2	1	1	BCH	3	ABF	BAF	1
150	2	2	2	2	1	43	32	1	2	2		0	0	0	0	0	0	1	0	0	0	0	0	0	0	0	1	0	0	0	2	2	2	1	1	ABFG	3	FEA	BFE	6
151	1	2	1	2	1	58	55	2	2	2		1	0	0	0	0	0	0	0	0	0	0	0	0	0	0	0	0	0	0	1	2	2	1	1	B	3	BDH	BDH	6
152	2	2	1	2	1	57	55	2	2	2		0	0	0	0	0	0	0	0	0	0	0	0	0	0	0	0	0	0	1	2	2	2	1	1	ABF	4	skip	ABF	6
153	1	2	1	1	1	39	32	6	2	2		1	0	0	0	0	0	0	0	0	0	0	0	0	0	0	0	0	0	0	2	2	2	2	2	BF	4	skip	BFD	1
154	1	1	6	1	1	34	12	3	2	2		1	0	0	0	0	0	0	0	0	0	0	0	0	0	0	1	0	0	0	1	2	2	1	1	ABEFHI	3	ABD	BEG	6
155	3	2	1	1	2	39	39	3	1	2		0	0	0	0	0	0	0	0	0	0	0	0	0	0	1	0	0	0	0	2	2	2	1	1	AEFI	2	ABF	ABF	1
156	1	1	1	1	1	31	25	3	2	2		0	0	0	0	0	0	0	0	1	0	0	0	0	0	0	0	0	0	0	2	2	2	2	2	EF	4	skip	EFD	6
157	1	2	1	1	2	41	32	3	2	2		1	0	0	0	0	0	1	0	0	0	0	0	0	0	0	0	1	0	0	2	2	2	1	1	ABDEFH	3	ABH	FDE	6
158	1	2	1	1	1	38	37	5	2	2		0	0	0	0	0	0	0	0	1	0	0	0	0	0	0	1	0	0	0	2	2	2	1	2	D	2	BDF	FEL	5
159	2	2	1	1	2	40	30	3	2	2		0	0	0	0	0	0	1	0	0	0	0	0	0	0	0	0	0	0	0	2	2	2	1	1	ABEF	3	ABF	ABF	1
160	2	2	1	1	1	61	38	2	2	2		0	0	0	0	0	0	1	0	0	0	0	0	0	0	1	1	0	1	0	2	2	2	2	2	B	3	BFL	BLF	4
161	1	2	1	1	1	52	47	3	2	2		0	0	0	0	0	0	1	0	1	0	0	0	1	0	0	0	0	0	0	2	2	2	1	1	ABCDEFGI	3	ADC	BEF	5
162	2	2	1	1	1	18	18	2	2	2		0	0	0	0	0	0	1	0	0	0	0	0	0	0	0	0	0	0	0	2	2	2	1	1	F	1	EFC	skip	6
163	1	1	1	1	1	36	32	4	2	2		0	0	0	0	0	0	1	0	0	0	0	0	0	0	0	0	0	0	0	2	2	2	1	1	BEF	3	ACD	BEF	6
164	2	2	1	1	1	55	51	1	2	2		0	0	0	0	0	1	1	0	0	0	0	0	0	0	0	1	0	0	0	2	2	2	1	1	AB	3	DCA	ABF	1
165	1	2	1	1	1	41	33	3	2	2		0	0	0	0	0	1	0	0	0	0	0	0	0	0	0	0	0	0	0	2	2	2	1	1	ABDEFG	3	BDA	EFB	6
166	1	2	1	2	2	41	28	2	2	2		0	0	0	0	0	0	1	0	0	0	0	0	0	0	0	0	0	0	0	2	2	2	1	1	ABF	1	ABF	skip	6
167	1	2	1	1	1	40	40	3	2	2		0	0	0	0	0	0	0	0	1	0	0	0	0	0	0	1	0	0	0	2	2	2	1	1	ABCDEFGH1	1	ABC	skip	1
168	1	2	11	1	1	32	26	2	2	2		0	0	0	0	0	1	0	0	0	0	0	0	0	0	0	0	1	1	0	2	2	2	1	1	BFG	3	CFG	DFG	1
169	1	1	1	2	1	35	35	4	2	2		0	0	0	0	0	0	0	0	1	0	0	0	0	0	0	1	0	0	0	2	2	2	1	1	B	3	BEA	BEA	6
170	1	1	1	2	1	31	31	3	2	2		0	0	0	0	0	0	0	0	0	0	0	0	0	0	0	1	0	0	0	2	2	2	1	1	ABF	3	ABF	FAB	6
171	2	1	1	1	2	63	47	2	2	2		0	0	0	0	0	0	1	0	0	0	0	0	0	0	0	0	0	0	0	2	2	2	1	1	ABG	3	AEG	ABE	6
172	1	2	1	1	1	55	41	2	2	2		1	0	0	0	0	0	0	0	0	0	0	0	0	0	0	0	0	0	0	1	2	2	1	1	BH	1	FHD	skip	6
173	1	2	1	2	1	51	48	3	1	2		0	0	0	0	0	1	0	0	1	0	0	0	0	0	0	0	0	0	0	1	2	2	1	1	BCDFIK	1	CFK	skip	1
174	2	2	1	1	1	36	33	2	2	2		0	0	0	0	0	0	0	0	0	0	0	0	0	0	0	0	0	0	1	2	2	2	1	2	ABCDE	3	ABD	ABD	6
175	1	2	1	1	1	35	35	3	2	2		0	0	0	0	0	0	1	0	1	0	0	0	0	0	0	1	0	0	0	2	2	2	1	1	BCH1	3	BHM	BHI	6
176	1	1	1	1	1	20	20	4	2	2		0	1	0	0	0	0	0	0	0	0	0	0	0	0	0	0	0	0	0	2	2	2	1	1	BEF	2	EFC	BEF	6
177	1	2	1	1	2	43	40	2	1	2		0	0	0	0	0	1	0	0	0	0	0	0	0	0	0	0	0	0	0	2	2	2	1	1	B	3	HAB	ABF	6
178	1	2	1	1	1	29	25	3	2	2		1	0	0	0	0	0	0	0	0	0	0	0	0	0	0	0	0	0	0	2	2	2	1	1	BF	3	BEF	EFG	6
179	2	1	1	1	1	55	53	4	2	2		0	0	0	0	0	0	1	0	0	0	0	0	0	0	0	0	1	0	0	2	2	2	1	1	F	1	ABD	skip	1
180	2	2	1	1	2	23	22	4	2	2		0	0	0	0	0	0	1	0	0	0	0	0	0	0	0	0	0	0	0	2	2	2	1	1	ABF	3	AFH	IFB	6
181	1	1	1	2	1	31	30	3	2	2		0	0	0	0	0	0	0	0	0	0	0	0	0	0	0	0	0	0	1	2	2	2	1	1	ABCEFGH	3	HCA	BEF	6
182	3	2	1	2	1	52	52	3	1	2		0	0	0	0	0	0	1	0	0	0	0	0	0	0	0	0	1	1	0	2	2	2	1	1	ABFGJ	3	CFI	ABG	6
183	1	2	1	1	1	34	31	2	2	2		0	0	0	0	0	0	1	0	0	0	0	0	0	0	0	0	0	0	0	2	2	2	1	1	BFG	2	KMF	ABE	6
184	2	2	1	1	2	49	43	3	1	2		0	0	0	0	0	0	1	0	0	0	0	0	0	0	0	0	0	0	0	2	2	2	2	2	BF	3	BFA	ABF	6
185	1	2	1	1	1	40	33	3	2	2		0	0	0	0	0	1	0	0	0	0	0	0	0	0	0	1	1	0	0	2	2	2	2	2	BD	2	ABD	BAE	3
186	1	2	1	2	1	38	22	1	1	2		1	0	0	0	0	1	0	0	0	0	0	0	0	0	0	0	0	0	0	1	2	2	1	1	AB	1	ABH	skip	6
187	1	2	1	1	1	45	40	5	2	2		0	0	0	0	0	0	0	0	1	0	0	0	0	0	0	0	0	0	0	2	2	2	1	1	AB	1	ABD	skip	6
188	1	2	3	1	2	22	22	3	2	2		0	0	0	0	0	0	0	0	0	0	0	0	0	0	0	0	0	0	1	2	2	2	2	2	BFL	2	BAF	BFL	1
189	1	2	1	1	1	39	39	4	1	2		0	0	0	0	0	0	1	0	0	0	0	0	1	0	0	0	1	0	0	2	2	2	1	1	ABEFK	2	ABF	ABF	1
190	3	1	1	1	2	27	27	4	2	2		1	0	0	0	0	0	1	0	0	0	0	0	1	0	0	0	0	1	0	2	2	2	2	2	ABD	3	ABM	FEB	6
191	2	1	1	1	1	35	33	3	1	2		0	0	0	0	0	0	1	0	0	0	0	0	0	0	0	1	0	0	0	2	1	2	1	1	ABCDEF	2	MCH	FEB	1
192	1	2	14	1	2	64	56	3	1	2		0	0	0	0	0	0	0	0	0	0	0	0	0	0	0	1	0	0	0	2	2	2	2	2	AB	3	ABF	ABD	6
193	1	2	1	1	2	59	51	3	2	2		0	0	0	0	0	0	0	0	0	0	0	0	0	0	0	0	0	0	1	2	2	2	1	1	A	2	LMC	ABI	4
194	1	2	1	1	1	32	26	2	2	2		0	0	0	0	0	1	0	0	0	0	0	0	0	0	1	0	0	0	0	2	2	2	1	1	CF	1	FHE	skip	6
195	1	2	2	1	2	50	43	1	2	2		1	0	0	0	0	0	0	0	0	0	0	0	0	0	0	1	0	0	0	1	2	2	2	1	G	4	skip	GCD	1
196	2	2	1	1	1	30	28	4	2	2		0	0	0	0	0	0	1	0	0	0	0	0	0	0	0	0	1	1	0	2	2	2	1	1	B	2	ADI	BIK	1
197	2	2	17	1	2	37	32	3	1	2		0	0	0	0	0	0	1	0	0	0	0	0	0	0	0	1	0	0	0	2	2	2	1	2	BEF	4	skip	BEF	6
198	1	2	9	1	1	17	13	2	2	2		0	0	0	0	0	0	0	0	0	0	0	0	0	0	0	1	0	0	0	2	2	2	1	1	L	1	FAH	skip	6
199	2	2	8	2	1	45	39	1	2	2		0	0	0	0	0	0	1	0	0	0	0	0	0	0	0	1	0	0	0	2	2	2	1	1	B	3	FKD	BFD	6
200	1	1	25	2	1	42	31	1	2	2		1	0	0	0	0	0	0	0	0	0	0	0	0	0	0	0	0	0	0	2	2	2	1	1	ABEF	3	ABE	BED	1
201	1	2	2	2	1	49	48	1	2	2		0	0	0	0	0	0	0	0	1	0	0	0	0	0	0	1	0	0	0	2	2	2	1	1	BDF	3	BFD	AFD	6
202	1	2	5	2	1	29	23	2	2	2		1	0	0	0	0	0	0	0	0	0	0	0	0	0	0	0	0	0	0	1	2	2	1	1	BE	3	HJM	FEB	6
203	3	2	2	2	1	30	29	1	2	2		0	0	0	0	0	0	1	0	0	0	0	0	0	0	0	0	0	0	0	2	2	2	1	1	B	3	BAE	ABE	6
204	1	2	24	2	1	7	4	1	2	2		1	0	0	0	0	0	0	0	0	0	0	0	0	0	0	0	0	0	0	2	2	1	1	1	BFL	4	skip	BFL	6
205	2	2	5	1	2	64	35	3	1	2		0	0	0	0	0	0	1	0	0	0	0	0	0	0	0	1	0	0	0	2	2	2	1	1	ABD	2	BHJ	BDH	6
206	2	1	1	1	2	34	22	3	1	2		0	0	0	0	0	0	0	0	0	0	0	0	0	0	1	0	0	0	0	2	2	2	2	2	BEF	3	BEF	BEF	6
207	3	2	19	2	1	16	16	1	1	1		0	0	0	0	0	0	0	0	0	0	0	0	0	0	0	1	0	0	0	2	1	2	1	1	CDH	1	BCD	skip	4
208	2	2	1	1	1	48	38	2	2	2		0	0	0	0	0	0	1	0	0	0	0	0	0	0	0	1	0	1	0	2	2	1	1	1	ABF	1	AEF	skip	1
209	2	2	1	1	1	47	29	1	2	2		0	0	0	0	0	0	1	0	0	0	0	0	0	0	0	0	0	0	0	2	2	2	1	1	CG	4	skip	GKI	6
210	1	2	1	2	2	39	23	1	2	2		0	0	0	0	0	0	1	0	0	0	0	0	0	0	0	0	0	0	0	1	2	2	1	1	B	3	CID	BIA	6
211	1	2	1	1	1	20	20	4	2	2		0	0	0	0	0	0	1	0	1	0	0	0	0	0	0	0	0	0	0	2	2	2	1	1	C	1	ACB	skip	6
212	1	2	1	2	2	55	45	2	2	2		0	0	0	0	0	0	1	0	0	0	0	0	0	0	0	1	1	0	0	2	2	2	2	2	BFG	3	ABF	BFG	1
213	1	2	21	1	1	37	27	1	2	2		0	0	0	0	0	0	0	0	0	0	0	0	0	0	0	0	0	0	1	1	2	2	1	2	B	2	ADM	BEI	6
214	2	2	1	2	1	20	19	1	2	2		0	0	0	0	0	0	1	0	0	0	0	0	0	0	0	1	0	0	0	2	2	2	1	1	DF	1	AFI	skip	6
215	2	2	8	1	2	55	45	2	2	2		0	0	0	0	0	0	1	0	0	0	0	0	0	0	0	1	0	0	0	2	2	2	1	1	ABC	3	BCD	ABC	6
216	2	1	2	2	1	39	38	1	2	2		0	0	0	0	0	0	0	0	0	0	0	0	0	0	0	0	0	0	1	2	2	2	1	1	BEF	3	MAF	BFH	6
217	1	2	1	2	1	47	43	3	1	2		0	0	0	0	0	1	0	0	0	0	0	0	0	0	0	0	0	0	0	1	2	2	1	1	ABCDFIKL	2	BDK	AFL	4
218	2	1	15	1	1	39	38	4	2	2		0	0	0	0	0	0	1	0	0	0	0	0	0	0	0	1	0	0	0	2	2	2	1	1	E	3	BEF	BEF	1
219	1	1	1	2	2	40	28	1	2	2		1	0	0	0	0	1	0	0	1	0	0	0	0	0	0	0	0	0	0	1	2	1	1	1	CEFG	3	CEG	FGC	6
220	2	1	5	2	2	35	22	1	2	2		0	0	0	0	0	0	1	0	0	0	0	0	0	0	0	1	0	0	0	2	2	2	1	1	ABF	3	CEF	ABF	3
221	1	1	13	1	1	45	44	3	1	2		0	0	0	0	0	0	1	0	0	0	0	0	0	0	0	1	0	0	0	2	2	2	1	1	B	2	ADC	BAC	6
222	2	2	1	1	2	33	28	1	2	2		0	0	0	0	0	0	1	0	0	0	0	0	0	0	0	0	0	0	0	2	2	2	1	1	BFGI	3	BFG	BFG	6
223	1	1	17	2	2	28	23	5	1	2		0	0	0	0	0	0	1	0	0	0	0	0	0	0	0	1	0	0	0	2	2	2	1	1	ABF	3	BFG	BAF	1
224	1	1	1	1	1	30	27	4	2	2		0	0	0	0	0	0	1	0	1	0	0	0	0	0	0	1	0	0	0	2	2	2	2	2	ABC	4	skip	BAC	1
225	2	2	1	2	1	41	40	2	2	2		0	0	0	0	0	0	1	0	1	0	0	0	0	0	0	1	0	0	0	2	2	2	1	1	EF	3	ACH	EFH	6
226	1	2	1	1	1	27	16	5	2	2		0	0	0	0	0	0	1	0	1	0	0	0	0	0	0	1	0	0	0	2	2	1	1	1	AJ	1	JAB	skip	4
227	1	1	1	1	1	33	25	5	2	2		1	0	0	0	0	1	0	0	0	0	0	0	1	0	0	0	0	0	0	1	2	2	1	1	ABCDEF	3	ABF	ABF	6
228	1	2	20	1	2	39	21	2	2	2		0	0	0	0	0	0	0	0	0	0	0	0	0	0	0	0	0	0	1	1	2	2	1	2	BFL	3	HBL	LBF	6
229	1	2	2	1	1	52	31	3	2	2		0	0	0	0	0	0	0	0	0	0	0	0	0	0	0	0	0	0	1	1	2	2	1	1	ABFL	2	BAE	BAF	1
230	1	2	10	2	1	31	24	3	2	2		0	0	0	0	0	1	0	0	0	0	0	0	0	0	0	0	0	0	0	1	2	2	1	2	F	2	FBA	ABF	6
231	3	2	10	1	2	2	2	1	2	2		0	0	0	0	0	0	0	0	1	0	0	0	0	0	0	0	0	0	0	2	2	1	1	1	BFIL	3	BAI	BAI	6
232	2	2	1	1	2	48	46	2	2	2		0	0	0	0	0	0	1	0	0	0	0	0	0	0	0	0	0	0	0	2	2	1	1	1	FI	3	FBC	FBC	6
233	2	2	1	1	1	45	40	1	2	2		0	0	0	0	0	0	1	0	0	0	0	0	0	0	0	1	0	0	0	2	2	2	1	1	ABF	1	ABF	skip	1
234	1	2	4	1	2	33	31	4	2	2		1	0	0	0	0	0	0	0	0	0	0	0	0	0	0	0	0	0	0	2	2	2	1	1	BF	1	FBL	skip	1
235	1	2	10	1	2	23	23	4	1	2		0	1	0	0	0	0	0	0	0	0	0	0	0	0	0	0	0	0	0	2	2	2	1	1	ABFG	3	KFD	BGF	1
236	1	1	2	1	1	30	30	4	2	2		1	0	0	0	0	0	0	0	0	0	0	0	0	0	0	0	0	0	0	2	2	2	1	1	BDEIL	2	DFH	BFE	1
237	1	2	1	1	1	38	27	3	2	2		0	0	0	0	0	0	0	0	1	0	0	0	0	0	0	1	1	0	0	2	2	2	1	1	AB	2	CAI	ABF	4
238	1	2	25	1	1	22	22	2	2	2		1	0	0	0	0	1	0	0	0	0	0	0	0	0	0	0	0	0	0	2	2	2	2	2	FL	4	skip	LFB	1
239	1	2	2	1	1	39	36	4	1	2		0	0	0	0	0	0	1	0	0	0	0	0	0	0	0	0	0	0	0	2	2	2	1	1	BCEF	1	FCK	skip	1
240	1	2	2	1	1	33	31	4	2	2		1	0	0	0	0	0	0	0	0	0	0	0	0	0	0	0	0	0	0	2	2	1	1	1	BFH	2	BFH	ABF	1
241	2	2	22	1	2	26	21	3	2	2		0	0	0	0	0	0	1	0	0	0	0	0	0	0	0	0	1	0	0	2	2	2	2	2	ABL	3	ADM	BLM	1
242	1	1	25	2	2	31	31	3	2	2		1	0	0	0	0	0	0	0	0	0	0	0	0	0	0	0	0	0	0	2	2	2	1	1	ABEF	2	AFE	BEA	6
243	1	2	14	1	1	49	40	3	2	2		0	0	0	0	0	1	0	0	0	0	0	0	0	0	0	0	1	0	0	1	2	2	1	1	ABF	3	ABF	FAB	6
244	2	2	20	1	2	48	33	3	2	2		0	0	0	0	0	1	1	0	0	0	0	0	0	0	0	0	0	0	0	2	2	2	2	2	ABDFL	4	skip	LDB	6
245	1	1	25	1	2	18	18	3	1	2		0	1	0	0	0	0	0	0	0	0	0	0	0	0	0	0	0	0	0	2	2	2	1	1	ABEFI	3	ABF	ABE	6
246	1	2	10	1	1	12	11	1	2	2		1	0	0	0	0	0	0	0	0	0	0	0	0	0	0	0	0	0	0	2	2	2	1	1	ABG	3	BAH	BLA	1
247	1	2	2	1	1	20	18	3	2	2		1	0	0	0	0	0	0	0	0	0	0	0	0	0	0	0	0	0	0	2	2	2	1	1	ABDFGH	3	BHD	BEF	1
248	1	2	25	1	1	30	21	4	2	2		1	0	0	0	0	0	0	0	0	0	0	0	0	0	0	0	0	0	0	2	2	2	1	1	BH	3	ABH	BFD	6
249	1	1	4	1	1	28	27	3	2	1		0	0	0	0	0	0	0	0	1	0	0	0	1	0	1	1	0	0	0	2	2	2	2	2	1	4	skip	MEB	6
250	1	2	1	1	2	43	33	2	2	1		1	0	0	0	0	0	0	0	0	0	0	0	0	0	0	0	0	0	0	2	2	2	1	1	ABG	3	ABG	ABG	6
251	1	1	1	2	1	62	55	2	2	2		1	0	0	0	0	0	0	0	0	0	0	0	0	0	0	0	0	0	0	1	2	2	1	1	ABCEFG	3	ABF	ABF	6
252	1	1	1	1	1	31	30	3	1	2		1	0	0	0	0	0	0	0	0	0	0	0	0	0	0	0	0	0	0	2	2	2	2	2	ABCD	3	BDA	BDA	6
253	1	1	2	2	1	17	16	2	2	2		1	0	0	0	0	0	0	0	0	0	0	0	0	0	0	0	0	0	0	2	2	2	1	2	EF	3	HEF	HFE	1
254	1	2	2	2	1	25	25	3	2	2		1	0	0	0	0	0	0	0	0	0	0	0	0	0	0	0	0	0	0	2	2	2	1	1	BF	2	ABC	BFE	1
255	1	2	2	2	2	17	17	2	2	2		0	0	0	0	0	0	1	0	0	0	0	0	0	0	0	1	0	0	0	2	2	2	2	2	ABCDFG	3	ABC	FGD	6
256	1	2	1	1	1	35	29	3	2	2		0	0	0	0	0	0	0	0	1	0	0	0	0	0	0	0	0	0	0	2	2	2	1	1	BFL	2	KBE	EFB	6
257	1	2	1	1	2	21	18	4	2	2		1	0	0	0	0	0	0	0	0	0	0	0	0	0	0	0	0	0	0	2	2	2	1	2	ABF	3	BAI	BAF	6
258	1	1	10	1	1	32	32	5	2	2		0	1	0	0	0	0	0	0	0	0	0	0	0	0	0	0	0	0	0	2	2	2	1	2	ABEFI	4	skip	BFE	6
259	1	2	1	1	1	33	28	4	2	2		1	0	0	0	0	1	0	0	0	0	0	0	0	0	0	0	0	0	0	1	2	2	1	1	BF	2	AFC	FBC	1
260	2	2	25	2	2	33	23	2	1	2		0	0	0	0	0	0	0	0	1	0	0	0	0	0	0	0	0	0	0	2	2	2	1	1	BE	2	BEL	BEL	6
261	1	2	1	1	2	25	13	4	2	2		1	0	0	0	0	1	0	0	0	0	0	0	0	0	0	0	0	0	0	1	2	2	2	2	BFL	4	skip	BFL	6
262	1	2	1	1	1	33	31	3	2	2		1	0	0	0	0	0	0	0	0	0	0	0	0	0	0	0	0	0	0	2	2	2	1	1	AB	1	ACB	skip	3
263	3	2	1	1	1	22	19	3	2	2		0	0	0	0	0	0	0	0	0	0	0	0	0	0	0	0	0	0	1	2	2	2	1	1	BG	1	ABG	skip	6
264	1	2	1	1	1	34	29	2	2	2		1	0	0	0	0	0	0	0	0	0	0	0	0	0	0	0	0	0	0	2	2	2	1	1	BEF	2	FCE	EFB	6
265	1	2	9	2	1	23	22	4	2	2		1	0	0	0	0	0	0	0	0	0	0	0	0	0	0	0	1	0	0	1	2	2	1	1	ABCEG	1	AEB	skip	6
266	1	2	25	2	1	21	20	3	2	2		0	0	0	0	0	1	0	0	0	0	0	0	0	0	0	0	0	0	0	2	2	2	1	1	FG	2	GAF	GFB	6
267	1	2	1	2	2	29	29	2	2	2		0	0	0	0	0	0	1	0	0	0	0	0	0	0	0	0	0	0	0	1	2	2	1	1	F	3	LKI	FAB	2
268	1	2	1	2	1	25	24	1	2	2		1	0	0	0	0	0	0	0	0	0	0	0	0	0	0	0	0	0	0	2	2	1	2	2	B	4	skip	BDI	6
269	1	1	25	1	2	28	26	3	2	2		1	0	0	0	0	0	0	0	0	0	0	0	0	0	0	0	0	0	0	2	2	2	1	1	EH	4	skip	EHB	6
270	2	2	10	1	1	31	31	1	2	2		0	0	0	0	0	0	1	0	0	0	0	0	0	0	0	0	0	0	0	2	2	1	1	1	ABCDEFGI	2	ICB	BAC	6
271	1	2	2	2	1	16	16	2	2	2		1	0	0	0	0	0	0	0	0	0	0	0	0	0	0	0	0	0	0	2	2	2	1	1	ABG	3	CKF	BLK	6
272	1	1	1	1	1	45	42	3	2	2		0	0	0	0	1	0	0	0	0	0	0	0	0	0	0	0	0	0	0	1	2	2	1	1	EF	2	EBD	EBA	4
273	1	2	11	1	1	19	16	3	1	2		1	0	0	0	0	1	0	0	0	0	0	0	0	0	0	0	0	0	0	2	2	2	1	1	ABCDFG	1	ABF	skip	3
274	1	1	10	2	1	24	23	5	2	2		1	0	0	0	0	1	0	0	0	0	0	0	0	0	0	0	0	0	0	2	2	2	1	1	B	2	ADI	BKL	1
275	1	2	9	1	1	5	2	1	2	2		0	0	0	0	0	0	0	0	0	0	0	0	0	0	0	1	0	1	0	2	2	2	1	1	L	3	DAB	LFE	1
276	1	2	5	2	1	39	18	2	2	2		0	0	0	0	0	0	0	0	0	0	0	0	0	0	0	0	0	0	1	1	2	2	2	2	BD	3	BDF	BDF	4
277	1	1	1	1	2	21	20	2	2	2		0	0	0	0	0	0	1	0	0	0	0	0	1	0	0	1	0	0	0	2	2	2	1	1	BDEFG	4	skip	BFE	6
278	1	1	1	1	2	18	16	2	1	2		1	1	0	0	0	1	0	0	0	0	0	0	0	0	0	0	1	0	0	2	2	2	1	1	BEF	3	BFE	EFL	6
279	1	2	25	2	1	53	33	1	2	2		1	0	0	0	0	1	0	0	0	0	0	0	0	0	0	0	0	0	0	1	2	2	1	1	FG	3	FBA	DFG	6
280	1	2	26	1	1	27	26	3	1	2		0	1	0	0	0	0	0	0	0	0	0	0	0	0	0	0	0	0	0	2	2	2	1	1	BEF	3	BFA	BEA	1
281	2	1	1	1	1	29	25	3	2	2		0	0	0	0	0	0	1	0	0	0	0	0	0	0	0	1	1	1	0	2	2	2	1	1	BEF	4	skip	FEB	6
282	2	2	17	1	1	47	43	2	2	2		0	0	0	0	0	0	0	0	1	0	0	0	0	0	0	1	0	0	0	2	2	2	1	1	C	1	ABC	skip	1
283	1	2	1	2	2	37	26	2	2	2		0	0	0	0	0	0	1	0	0	0	0	0	0	0	0	0	0	0	0	2	2	2	1	1	BC	3	BCG	GFL	1
284	1	2	4	1	2	51	44	3	2	2		0	0	0	0	0	0	0	0	1	0	0	0	0	0	0	0	0	0	0	2	2	1	1	1	B	2	BGL	BFG	1
285	1	2	1	1	2	64	57	2	2	2		0	0	0	0	0	0	1	0	1	0	0	0	0	0	0	0	0	0	0	2	2	2	1	1	ABFG	3	BAE	ABD	1
286	2	2	8	2	2	26	2	3	2	2		0	0	0	0	0	0	1	0	0	0	0	0	0	0	0	0	1	1	0	2	2	2	1	1	BEFG	2	BEF	BEF	6
287	1	2	1	1	2	40	32	3	2	2		1	0	0	0	0	0	0	0	0	0	0	0	0	0	0	0	0	0	0	1	2	2	1	1	B	3	IKL	ABF	1
288	2	2	8	2	1	21	20	3	2	2		0	0	0	0	1	0	1	0	0	0	0	0	0	0	0	0	0	0	0	2	2	1	1	1	BL	2	ADH	JIH	2
289	2	2	19	1	1	43	32	6	2	2		1	0	0	0	0	1	0	0	0	0	0	0	0	0	0	0	1	0	0	2	2	2	1	1	ABEF	2	ABF	ABF	6
290	1	2	4	2	1	20	16	3	1	2		1	0	0	0	0	0	0	0	0	0	0	0	0	0	0	0	0	0	0	2	2	1	1	1	A	1	AIB	skip	1
291	1	2	1	2	1	31	29	3	2	2		1	0	0	0	0	1	1	0	0	0	0	0	0	0	0	0	0	0	0	2	2	2	1	1	L	2	ACH	BLE	1
292	2	2	1	1	2	49	38	3	1	2		0	0	0	0	0	0	0	0	0	0	0	0	0	0	0	0	1	1	0	2	2	2	1	1	AB	3	ACF	BCK	5
293	2	2	8	1	2	52	49	4	2	2		0	0	0	0	0	0	0	0	0	0	0	0	0	0	0	0	0	1	0	2	1	1	1	1	BCEIK	1	KBA	skip	1
294	3	2	17	1	1	30	30	3	1	2		0	0	0	0	0	0	0	0	0	0	0	0	0	0	0	1	0	0	0	2	2	2	1	1	BF	1	ABF	skip	1
295	1	2	1	1	1	22	19	3	2	2		0	0	0	0	0	0	0	0	0	0	0	0	0	0	0	1	0	0	0	2	2	2	1	1	ABC	2	ABD	ABF	6
296	1	2	2	2	1	22	18	4	2	2		0	0	0	0	0	1	0	0	0	0	0	0	0	0	0	0	0	0	0	1	2	2	2	2	BF	3	BFM	ABF	6
297	1	2	1	2	1	35	32	2	2	2		0	0	0	0	0	0	0	0	1	0	0	0	0	0	0	1	0	0	0	2	2	2	1	2	BF	4	skip	BFD	6
298	1	2	1	1	2	59	39	2	2	2		1	0	0	0	0	1	0	0	0	0	0	0	0	0	0	0	0	0	0	1	2	2	2	2	BF	4	skip	BFD	6
299	1	2	10	1	1	17	14	2	2	2		1	0	0	0	0	0	0	0	0	0	0	0	0	0	0	0	0	0	0	2	2	1	1	1	ABCDEFH	2	ADH	BEF	1
300	2	2	1	1	1	68	66	1	1	2		0	0	0	0	0	0	1	0	0	0	0	0	0	0	0	0	0	0	0	2	2	2	1	1	H	1	HCA	skip	5
301	1	1	1	2	1	36	26	1	2	2		1	0	0	0	0	0	0	0	0	0	0	0	0	0	0	0	0	0	0	1	2	2	1	2	EFH	4	skip	EFH	6
302	1	2	1	1	1	41	31	2	2	2		0	0	0	0	0	1	0	0	0	0	0	0	0	0	0	0	0	0	0	1	2	2	1	1	B	1	BEF	skip	6
303	1	2	1	1	1	14	12	1	2	2		1	0	0	0	0	0	0	0	0	0	0	0	0	0	0	0	0	0	0	2	2	2	1	1	BFL1	3	ABL	BFL	6
304	2	2	1	2	1	25	19	1	2	2		0	0	0	0	0	0	1	0	0	0	0	0	0	0	0	0	1	1	0	2	2	2	1	1	FG	1	FIL	skip	6
305	1	2	1	2	2	49	45	1	2	2		0	0	0	0	0	0	0	0	0	0	0	0	0	0	0	1	0	0	0	2	2	2	1	1	ABEFG	3	ACM	BFE	6
306	1	2	1	1	2	41	31	2	2	2		0	0	0	0	0	0	0	0	0	0	0	0	0	0	0	0	0	1	0	2	2	2	1	1	AB	3	ABF	ABF	6
307	1	2	25	1	1	38	35	4	2	2		1	0	0	0	0	0	0	0	0	0	0	0	0	0	0	0	0	0	0	1	2	2	1	1	ABDF	2	ABH	ABE	4
308	2	2	18	2	1	62	9	2	2	2		0	0	0	0	0	0	1	0	0	0	0	0	0	0	0	0	0	0	0	2	2	2	1	1	AB	1	ABF	skip	6
309	1	2	1	1	2	42	25	5	2	2		0	0	0	0	0	0	1	0	0	0	0	0	0	0	0	0	1	1	0	2	2	2	2	2	BD1	4	skip	BFA	6
310	1	2	1	2	1	24	16	3	2	2		0	0	0	0	0	0	0	0	1	0	0	0	0	0	0	0	0	0	0	1	2	2	2	2	BFK	1	CKI	skip	6
311	1	2	2	2	1	36	34	2	1	2		1	0	0	0	0	1	0	0	0	0	0	0	0	0	0	0	0	0	0	2	2	2	1	1	ABFGL	3	FCL	BAG	6
312	1	1	1	1	1	48	15	3	2	2		0	0	0	0	0	1	1	0	0	0	0	0	0	0	0	0	1	1	0	1	2	2	1	1	ABDE	2	BDE	BDE	1
313	1	2	10	1	1	34	29	3	2	2		0	0	0	0	0	1	0	0	0	0	0	0	0	0	0	0	0	0	0	1	2	2	1	1	BFL	1	ABK	skip	1
314	2	2	1	1	1	50	35	2	2	2		0	0	0	0	0	0	1	0	0	0	0	0	0	0	0	0	0	0	0	2	2	2	1	1	BF	1	BFC	skip	6
315	1	2	14	1	1	30	27	2	1	2		0	1	0	0	0	1	1	0	0	0	0	0	0	0	0	0	1	0	0	1	2	2	1	1	BF	1	CDF	skip	6
316	1	1	1	2	1	36	36	3	2	2		0	0	0	0	0	0	0	0	0	0	0	0	0	0	0	0	0	0	1	1	2	2	1	1	F	3	FAB	ABF	1
317	1	2	1	1	2	51	44	3	2	2		0	0	0	0	0	1	0	0	0	0	0	0	0	0	0	0	0	0	0	2	2	2	1	1	B	2	CDL	ABG	6
318	1	1	7	1	1	20	20	3	1	2		0	0	0	0	0	0	1	0	0	0	0	0	0	0	0	0	0	0	0	2	2	2	1	1	EF	1	FAB	skip	6
319	2	2	1	2	1	22	20	3	2	2		0	0	0	0	0	0	1	0	0	0	0	0	0	0	0	0	0	0	0	2	2	2	1	1	AFG	1	BFG	skip	6
320	1	2	1	1	1	51	45	4	2	2		1	0	0	0	0	1	0	0	0	0	0	0	0	0	0	0	0	0	0	2	2	2	1	1	BDEFHJK	3	AHF	BLA	1
321	1	2	19	1	1	32	30	5	2	2		1	0	0	0	0	0	0	0	0	0	0	0	0	0	0	0	0	0	0	2	2	2	1	1	BF	3	BDF	BEF	1
322	2	2	10	2	1	30	26	2	2	2		0	0	0	0	0	0	1	0	0	0	0	0	0	0	0	0	0	0	0	2	2	2	1	1	G	3	GCA	GCA	6
323	1	2	1	1	1	40	34	4	2	2		0	0	0	0	0	1	0	0	0	0	0	0	0	0	0	0	0	0	0	2	2	2	1	1	BCF	3	FEA	ABF	1
324	2	2	1	1	2	30	26	3	2	2		0	0	0	0	0	0	1	0	0	0	0	0	0	0	0	0	0	0	0	2	2	2	1	2	F	4	skip	FHB	6
325	2	2	10	2	2	28	26	3	2	2		0	0	0	0	0	0	1	0	0	0	0	0	0	0	0	0	0	0	0	2	2	2	1	1	G	3	ABC	BGA	6
326	1	2	1	1	2	18	76	2	2	2		1	0	0	0	0	0	0	0	1	0	0	0	0	0	0	0	0	0	0	1	2	2	1	1	ABDEFL	1	BFE	skip	6
327	2	2	5	1	2	53	43	4	2	2		0	0	0	0	0	0	1	0	1	0	0	0	0	0	0	1	0	0	0	2	2	2	1	1	ABFI	3	CFI	BAF	1
328	1	1	25	2	1	34	33	2	2	2		1	0	0	0	0	0	0	0	0	0	0	0	0	0	0	0	0	0	0	1	2	2	1	1	ABEF	1	FCK	skip	1
329	1	2	2	2	1	28	27	1	2	2		0	0	0	0	0	1	0	0	0	0	0	0	0	0	0	0	0	0	0	2	2	2	1	1	BEF	2	CAH	BEF	6
330	1	2	25	2	2	22	21	3	1	2		1	0	0	0	0	0	0	0	0	0	0	0	0	0	0	0	0	0	0	2	1	2	1	1	BF	3	BFA	BFA	1
331	1	2	13	1	2	50	46	3	2	2		1	0	0	0	0	1	0	0	0	0	0	0	0	0	0	0	0	0	0	1	2	1	1	2	BF	3	BAF	BAF	1
332	1	1	1	1	2	50	38	2	2	2		0	0	0	0	0	1	1	0	0	0	0	0	0	0	0	0	0	0	0	2	2	2	2	2	EF	4	skip	FEB	6
333	1	2	2	2	1	33	22	5	2	2		1	0	0	0	0	0	0	0	0	0	0	0	0	0	0	1	0	0	0	1	2	2	1	2	F	4	skip	FBD	1
334	1	1	2	2	2	30	28	2	2	2		1	0	0	0	0	1	0	0	0	0	0	0	0	0	0	0	0	0	0	2	2	2	1	1	ABCDEFGHIJKL	3	ABC	ABE	6
335	1	2	8	1	1	31	22	3	2	2		0	0	0	0	0	0	0	0	1	0	0	0	0	0	0	0	0	0	0	2	1	2	2	2	BF	4	skip	BEF	6
336	2	2	1	2	2	55	54	1	2	2		0	0	0	0	0	0	0	0	0	0	0	0	0	0	1	0	0	1	0	2	2	2	1	1	D	3	GDF	DFG	6
337	1	2	1	2	2	38	30	1	2	2		0	0	0	0	0	1	0	0	0	0	0	0	0	0	0	0	0	0	0	1	2	2	1	2	BDG	3	DMA	ABG	1
338	2	2	1	2	1	39	34	2	2	2		0	0	0	0	0	0	1	0	0	0	0	0	0	0	0	0	0	0	0	2	2	2	1	1	B	3	ABC	FCB	6
339	1	2	1	2	1	40	37	4	2	2		0	0	0	0	0	1	0	0	0	0	0	0	0	0	0	1	0	0	0	2	2	2	1	2	AB	4	skip	BDA	6
340	2	1	2	1	2	26	23	1	2	2		0	0	0	0	0	0	1	0	0	0	0	0	1	0	0	0	0	0	0	2	2	2	1	1	BDEF	2	HDI	BEF	6
341	2	1	1	1	2	44	30	3	2	2		0	0	0	0	0	0	1	0	0	0	0	0	0	0	0	0	1	1	0	2	2	2	1	1	EF	3	DHB	EFL	6
342	1	1	10	1	2	44	38	1	2	2		0	1	0	0	0	1	0	0	0	0	0	0	0	0	0	0	0	0	0	2	2	2	1	1	E	3	BEG	EFB	6
343	1	2	1	1	2	20	17	4	1	2		0	0	0	0	0	0	0	0	1	0	0	0	0	0	0	0	0	0	0	2	2	2	1	1	BF	2	CDF	ABI	1
344	2	2	1	1	2	39	36	5	2	2		0	0	0	0	0	0	1	0	0	0	0	0	0	0	0	0	0	1	0	2	2	1	1	1	BF	3	BFM	BFM	6
345	1	2	10	2	2	22	18	3	2	2		1	0	0	0	0	1	0	0	0	0	0	0	0	0	0	0	0	0	0	2	2	2	1	1	ABEFG	3	BED	BED	1
346	1	1	1	1	1	38	25	4	2	2		0	0	0	0	0	0	1	0	0	0	0	0	0	0	0	0	0	0	0	2	2	2	1	1	BEFG	2	AFE	BGM	5
347	1	2	1	1	1	37	36	4	2	2		1	0	0	0	0	1	0	0	0	0	0	0	0	0	0	0	0	0	0	1	2	2	1	1	ABFK	3	ABK	FMB	6
348	1	2	1	2	2	33	29	2	2	2		1	0	0	0	0	0	0	0	0	0	0	0	0	0	0	0	0	0	0	2	2	2	1	1	BF	3	AKF	GFB	2
349	1	2	13	1	1	12	12	1	2	2		1	0	0	0	0	1	0	0	0	0	0	0	1	0	0	0	1	0	0	2	2	2	1	1	F	3	ABE	BFE	1
350	1	2	1	2	2	45	31	3	1	1		1	0	0	0	0	1	0	0	0	0	0	0	0	0	0	0	0	0	0	1	2	2	2	2	B	4	skip	BDE	4
351	1	2	3	1	1	37	25	5	2	2		0	0	0	0	0	0	1	0	0	0	0	0	0	0	0	0	0	0	0	1	2	2	1	1	BF	3	BAH	FBA	6
352	1	2	1	2	2	33	19	2	2	2		0	0	0	0	0	1	0	0	0	0	0	0	0	0	0	0	1	0	0	2	2	2	1	1	BFG	3	BFL	AFB	1
353	1	2	20	2	1	37	13	4	2	2		1	0	0	0	0	0	0	0	0	0	0	0	0	0	0	0	0	0	0	1	2	2	2	2	BDF	2	DBF	FBA	1
354	1	2	15	1	2	55	49	2	2	2		0	0	0	0	0	0	0	0	0	0	0	0	0	0	0	0	1	1	0	2	2	2	1	1	AB	3	ABD	ABD	6
355	2	2	18	1	1	50	42	2	2	2		0	0	0	0	0	0	1	0	0	0	0	0	0	0	0	0	0	1	0	2	2	2	1	1	F	1	CHF	skip	6
356	2	1	1	1	1	40	40	3	2	2		0	0	0	0	0	0	1	0	0	0	0	0	0	0	0	0	0	0	0	2	2	2	1	1	BF	3	ABI	ABF	6
357	1	2	1	1	1	23	18	3	2	2		0	0	0	0	0	0	0	0	1	0	0	0	0	0	0	0	0	0	0	2	2	2	1	2	ABGH	3	BAH	BAE	1
358	1	2	1	1	1	50	35	4	1	2		0	0	0	0	0	0	1	0	0	0	0	0	0	0	0	1	1	0	0	2	2	2	1	2	ABFG	3	CBD	ABC	4
359	3	2	18	1	1	34	27	4	1	2		0	0	0	0	0	0	0	0	0	0	0	0	0	0	0	0	1	0	0	2	2	2	1	1	ABK1	1	ABC	skip	1
360	2	2	1	2	1	53	35	1	2	2		0	0	0	0	0	0	1	0	0	0	0	0	0	0	0	1	0	0	0	2	2	2	1	1	H	3	HCD	HFM	6
361	1	2	25	1	1	51	49	3	2	2		1	0	0	0	0	1	0	0	0	0	0	0	0	0	0	0	0	0	0	2	2	1	1	1	BFK	3	ABF	BFM	6
362	1	2	1	1	1	31	30	4	2	2		0	0	0	0	0	0	0	0	1	0	1	0	0	0	0	0	0	0	0	2	2	2	1	1	ABC	1	ABC	skip	6
363	1	2	16	2	1	31	28	5	2	2		1	0	0	0	0	1	0	0	0	0	0	0	0	0	0	0	0	0	0	2	2	2	2	2	BF	4	skip	FBD	6
364	1	2	2	1	2	34	2	3	2	2		0	1	0	0	0	0	0	0	0	0	0	0	0	0	0	0	0	0	0	1	2	2	1	1	ABF	3	ABF	ABF	1
365	1	2	1	2	1	39	37	3	2	2		0	0	0	0	0	0	0	0	1	0	0	0	0	0	0	1	1	1	0	2	2	2	1	1	ABCFHK	2	ABH	DBH	6
366	3	2	1	1	1	26	1	3	2	2		0	0	0	0	0	0	1	0	0	0	0	0	0	0	0	0	0	0	0	2	2	2	1	1	AB	2	ABF	ABF	6
367	1	2	1	1	1	55	52	2	2	2		1	0	0	0	0	0	0	0	0	0	0	0	1	0	0	0	0	0	0	2	2	2	1	1	F	2	FHI	FHI	2
368	1	2	4	1	1	17	16	2	2	2		0	0	0	0	1	0	0	0	0	0	0	0	0	0	0	0	0	0	0	2	2	2	1	1	CL	1	AFC	skip	5
369	1	2	4	1	2	32	19	5	2	2		0	0	0	0	0	0	1	0	0	0	0	0	0	0	0	0	0	0	0	2	2	2	1	1	ABF	3	ICD	ABF	6
370	1	2	1	1	2	18	15	2	1	2		0	1	0	0	0	0	0	0	0	0	0	0	0	0	0	0	0	0	0	1	2	2	1	1	ABFG	2	BAF	BFG	6
371	1	2	1	1	1	33	27	4	2	2		0	0	0	0	0	0	0	0	1	0	0	0	0	0	0	0	0	0	0	1	1	2	1	1	ABDEGHI	4	skip	ABI	6
372	1	2	1	1	1	25	18	4	2	2		1	0	0	0	0	0	0	0	0	0	0	0	0	0	0	0	0	0	0	2	2	1	1	1	CDF	2	AFK	EAL	1
373	2	2	1	1	1	23	20	3	2	2		0	0	0	0	0	0	1	0	0	0	0	0	0	0	0	0	0	1	0	2	2	2	1	1	ABCDG	3	DAB	DBA	1
374	1	2	1	1	1	51	43	3	2	2		0	0	0	0	0	1	0	0	0	0	0	0	0	0	0	0	0	0	0	2	2	2	2	1	EL	2	BAM	ELH	1
375	2	2	1	2	1	53	35	1	2	2		0	0	0	0	0	0	0	0	0	0	0	0	0	0	0	1	0	0	0	2	2	2	1	1	H	3	HMD	BHM	6
376	1	2	2	2	1	17	15	3	2	2		1	0	0	0	0	1	0	0	0	0	0	0	0	0	0	0	1	0	0	2	2	2	1	1	ABFL	4	skip	ABH	1
377	1	2	6	2	1	22	20	2	2	2		1	0	0	0	0	1	0	0	0	0	0	0	0	0	0	0	0	0	0	2	2	2	1	1	B	3	BCG	BGM	6
378	1	2	1	2	1	23	16	1	2	2		0	0	0	0	0	0	1	0	0	0	0	0	0	0	0	1	1	0	0	2	2	1	1	1	ABCDEFGHI	3	ABH	EFG	1
379	1	2	1	1	1	26	20	3	2	2		1	0	0	0	0	0	0	0	0	0	0	0	0	0	0	0	0	0	0	2	2	1	1	1	ABFG	3	FAB	ABF	6
380	1	1	25	2	1	23	17	2	2	2		0	0	0	0	0	1	0	0	1	0	0	0	0	0	0	0	0	0	0	1	2	2	1	1	AC	3	ACG	BFI	6
381	1	1	1	1	2	41	31	4	1	2		0	1	0	0	0	1	0	0	0	0	0	0	0	0	0	0	0	0	0	2	2	2	1	2	ABDEF	3	ABC	FEA	6
382	1	2	1	1	1	27	20	3	2	2		1	0	0	0	0	1	0	0	0	0	0	0	0	0	0	0	0	0	0	2	2	2	1	1	F	3	AGF	GFE	1
383	1	2	1	1	2	25	23	4	2	2		0	0	0	0	0	0	1	0	0	0	0	0	0	0	0	0	0	0	0	2	2	2	2	2	ABFG	2	BAD	EBG	1
384	1	2	1	1	2	49	43	1	2	2		0	0	0	0	0	0	1	0	0	0	0	0	0	0	0	0	0	0	0	2	2	2	1	1	G	3	BDI	CDG	6
385	1	2	1	2	2	27	24	4	2	2		0	0	0	0	0	1	0	0	0	0	0	0	0	0	0	0	0	0	0	1	2	2	2	2	BDF	4	skip	BFD	6
386	2	1	10	1	1	33	27	4	2	2		0	0	0	0	0	0	1	0	0	0	0	0	0	0	0	0	0	0	0	2	2	2	1	1	ABDEFIL	3	BFA	EFL	6
387	1	2	1	1	1	35	33	4	1	2		1	0	0	0	0	1	0	0	0	0	0	0	0	0	0	0	0	0	0	2	2	2	2	2	1	4	skip	ABC	6
388	1	2	1	1	1	24	22	4	2	2		1	0	0	0	0	1	0	0	0	0	0	0	0	0	0	0	0	0	0	1	2	2	1	1	AB	2	ABC	KLI	5
389	1	2	11	2	2	33	30	1	2	2		1	0	0	0	0	1	0	0	0	0	0	0	0	0	0	0	0	0	0	1	2	2	2	2	EFG	3	FGD	FEG	6
390	1	1	1	1	1	25	25	3	2	2		1	0	0	0	0	0	0	0	0	0	0	0	0	0	0	0	0	0	0	2	2	2	1	1	FL	3	EFL	EFL	6
391	2	1	1	2	2	47	40	1	2	2		0	0	0	0	0	0	1	0	0	0	0	0	0	0	0	0	0	1	0	2	2	2	1	1	BEG	2	IDA	EGB	6
392	1	1	10	1	1	30	24	5	2	2		0	0	0	0	1	0	0	0	0	0	0	0	0	0	0	0	0	0	0	1	2	2	1	1	EF	3	BAC	EFB	1
393	3	1	1	2	2	60	60	1	2	2		0	0	0	0	0	0	1	0	0	0	0	0	0	0	0	0	1	0	0	2	2	2	1	1	BFL	3	BFG	GEB	6
394	1	2	8	1	2	56	50	3	2	2		0	0	0	0	0	0	0	0	0	0	0	0	0	0	0	0	0	1	0	2	2	2	1	1	BJ	3	BDG	BDG	6
395	1	2	1	2	1	42	48	1	2	2		1	0	0	0	0	0	0	0	0	0	0	0	1	0	0	0	0	1	0	1	2	2	1	1	B	3	GEF	EFG	2
396	1	1	13	2	1	29	29	3	1	2		0	0	0	0	0	1	0	0	0	0	0	0	0	0	0	0	0	0	0	2	2	2	1	1	E	1	ABC	skip	1
397	1	2	1	2	1	38	30	2	2	2		0	0	0	0	0	0	1	0	0	0	0	0	0	0	0	0	0	0	0	2	2	2	1	1	D	3	BDF	BFG	6
398	2	2	1	1	1	36	30	3	2	2		0	0	0	0	0	0	0	0	0	0	0	0	0	0	0	0	0	0	1	1	2	2	1	1	ABF	3	BAF	FAB	6
399	2	2	1	1	2	24	20	4	2	2		0	0	0	0	0	0	1	0	0	0	0	0	0	0	0	0	0	0	0	2	2	2	1	1	ABEF	3	AJC	BFE	6
400	1	2	10	1	1	22	22	5	2	1		1	0	0	0	0	0	0	0	0	0	0	0	0	0	0	0	0	0	0	2	2	2	1	2	ABFG	3	FGA	AFG	6
401	2	1	1	1	1	46	25	3	2	2		1	0	0	0	0	0	0	0	0	0	0	0	0	0	0	0	0	0	0	2	2	2	1	1	ABEF	2	ABF	ABF	1
402	2	2	1	2	1	72	72	1	2	2		0	0	0	0	0	0	1	0	0	0	0	0	0	0	0	1	0	0	0	2	2	2	1	1	AD	2	DAH	BDI	6
403	1	2	1	2	2	32	1	4	2	2		0	0	0	0	0	0	0	0	0	0	0	0	0	0	0	1	1	0	0	2	2	2	1	1	ADFG	3	ABF	BKL	6
404	2	2	17	2	2	46	25	1	2	2		0	0	0	0	0	0	1	0	0	0	0	0	0	0	0	0	0	0	0	2	2	2	2	2	B	3	DGI	BAD	6
405	1	2	1	1	1	39	38	3	2	2		0	0	0	0	0	0	0	0	0	0	0	0	0	0	0	1	0	1	0	2	2	2	2	2	ABDF	3	DAB	BFD	5
406	1	2	8	2	1	24	24	4	2	2		0	1	0	0	0	0	0	0	0	0	0	0	0	0	0	0	0	0	0	2	2	2	1	1	ABF	3	ABF	BAF	1
407	1	2	1	1	1	23	19	4	2	2		0	0	0	0	0	1	0	0	0	0	0	0	0	0	0	0	0	0	0	1	2	2	1	1	ABFG	1	ABG	skip	6
408	1	2	20	2	1	43	30	1	2	2		0	0	0	0	0	0	0	0	1	0	0	0	0	0	0	1	0	0	0	2	2	2	1	1	BC	3	BCE	ABE	6
409	1	2	5	1	1	36	25	4	1	2		0	0	0	0	0	0	0	0	0	0	0	0	0	0	0	1	0	0	0	2	2	1	1	1	ABDEF1	4	skip	EFI	6
410	3	2	1	1	2	37	35	3	2	2		0	0	0	0	0	0	0	0	0	0	0	0	0	0	0	0	1	0	0	2	2	2	1	1	ADF	1	FAC	skip	3
411	1	2	2	1	2	26	24	3	1	2		0	0	0	0	0	0	0	0	0	0	0	0	0	0	0	0	0	0	1	2	2	2	1	1	ABFL	3	BFL	BFL	6
412	1	1	1	2	2	18	16	2	2	2		0	1	0	0	0	1	0	0	0	0	0	0	0	0	0	0	0	0	0	2	2	2	1	1	DEFKL	3	EFD	DEF	6
413	1	2	1	1	1	30	30	1	2	2		0	0	0	0	0	1	0	0	0	0	0	0	0	0	0	0	0	0	0	2	2	1	2	1	BEF	4	skip	FBE	6
414	1	2	1	1	1	38	38	4	2	2		0	0	0	0	0	1	0	0	0	0	0	0	0	0	0	0	0	0	0	1	2	2	1	1	ABF	4	skip	ABF	1
415	1	2	2	2	2	42	36	1	2	2		0	0	0	0	0	1	0	0	0	0	0	0	1	0	0	0	0	0	0	2	2	2	1	1	B	3	AFC	BFG	6
416	1	2	1	1	1	24	17	4	1	2		1	0	0	0	0	1	0	0	0	0	0	0	0	0	0	0	0	0	0	2	2	2	1	1	ABDFHK	3	ABF	DEG	1
417	2	2	1	1	1	18	17	3	2	2		0	0	0	0	0	0	1	0	0	0	0	0	0	0	0	0	0	0	0	2	2	2	1	1	ABDEF	4	skip	BAF	6
418	1	2	2	1	1	25	18	4	1	2		0	0	0	0	0	0	0	0	0	0	0	0	0	0	0	0	0	0	1	2	2	2	1	1	ABF	2	MCD	ABF	5
419	1	2	1	2	1	45	40	1	2	2		0	0	0	0	0	1	0	0	0	0	0	0	0	0	0	0	0	0	0	2	2	2	1	2	F	3	EAH	EHC	6
420	1	2	10	1	2	30	25	3	2	2		1	0	0	0	0	0	0	0	0	0	0	0	0	0	0	0	0	0	0	2	2	1	1	1	ABFGI	3	FDI	BFG	6
421	3	2	1	1	1	32	31	4	2	2		0	0	0	0	0	0	1	0	0	0	0	0	0	0	0	0	0	0	0	2	2	2	1	1	ABCDEFGHIJKL	2	ADF	BDF	1
422	2	2	1	1	1	26	25	3	2	2		1	0	0	0	0	0	1	0	0	0	0	0	0	0	0	0	0	0	0	2	2	2	1	1	BI	2	AIK	BIL	1
423	1	2	1	2	2	13	13	1	2	2		1	0	0	0	0	0	0	0	0	0	0	0	0	0	0	0	0	0	0	2	2	2	2	2	ABDEFL	3	ABD	ELI	6
424	1	1	13	2	1	32	27	2	2	2		0	0	0	0	0	0	0	0	0	0	0	0	0	0	0	0	0	0	1	2	2	2	1	1	EFG	3	EFG	FEG	6
425	1	2	1	1	1	35	28	3	2	2		1	0	0	0	0	0	0	0	0	0	0	0	0	0	0	0	0	0	0	1	2	2	2	2	BFGH	2	KMH	BDF	1
426	2	1	1	1	2	56	45	1	2	2		0	0	0	0	0	0	1	0	0	0	0	0	0	0	1	0	0	1	0	2	2	2	2	2	BF	4	skip	BFI	1
427	1	2	1	1	1	40	35	3	2	2		0	0	0	0	0	0	1	0	0	0	0	0	0	0	0	0	0	0	0	2	2	2	1	1	BDF	4	skip	BDF	6
428	2	2	1	1	1	41	39	2	2	2		0	0	0	0	0	0	1	0	0	0	0	0	1	0	0	0	0	0	0	2	2	2	1	1	G	2	DGI	GIH	6
429	1	2	1	2	1	44	36	4	1	2		1	0	0	0	0	1	0	0	0	0	0	0	0	0	0	0	0	0	0	2	2	2	1	1	FKL	4	skip	FLK	4
430	2	2	1	2	2	32	29	4	2	2		0	0	0	0	0	0	1	0	0	0	0	0	0	0	0	0	1	0	0	2	2	2	1	1	FG	4	skip	FGE	4
431	3	2	1	2	2	42	40	1	2	2		0	0	0	0	0	0	1	0	0	0	0	0	0	0	0	0	0	0	0	2	2	2	1	1	I	2	FHL	IBK	3
432	1	1	1	1	1	22	19	4	2	2		0	0	0	0	0	1	0	0	0	0	0	0	0	0	0	0	0	0	0	2	2	2	1	1	A	4	skip	GHK	6
433	2	2	1	1	2	37	25	3	2	2		0	0	0	0	0	0	1	0	0	0	0	0	0	0	0	0	0	0	0	2	2	2	1	1	BDEF	3	FBD	GFA	6
434	1	2	1	2	1	18	18	2	2	2		1	0	0	0	0	0	0	0	0	0	0	0	0	0	0	0	0	0	0	2	2	2	1	1	ABCFG	3	FGH	FGB	1
435	1	2	18	1	1	51	49	2	2	2		0	0	0	0	0	1	0	0	0	0	0	0	0	0	0	0	0	0	0	2	2	2	1	1	BF	3	ABF	FAB	1
436	2	2	10	1	2	37	34	5	2	2		0	0	0	0	0	0	1	0	0	0	0	0	0	0	0	0	0	0	0	2	2	2	1	1	BF	3	ACD	BFE	6
437	1	2	1	2	1	28	23	1	2	2		0	0	0	0	0	0	1	0	0	0	0	0	0	0	0	0	0	0	0	1	2	2	1	1	G	3	FGC	FEI	6
438	2	2	1	2	2	42	40	1	2	2		0	0	0	0	0	0	1	0	0	0	0	0	0	0	0	0	1	1	0	2	2	1	1	1	AEFG	3	CDH	ABG	6
439	1	2	1	2	2	15	15	1	2	2		1	0	0	0	0	0	0	0	0	0	0	0	0	0	0	0	0	0	0	2	2	2	1	1	ABCG	3	ABG	ABG	1
440	3	2	10	1	1	20	19	3	2	2		0	0	0	0	0	0	1	0	0	0	0	0	0	0	0	0	0	0	0	2	2	2	1	1	BF	2	ABF	ABF	6
441	2	1	1	2	2	41	30	1	2	2		0	0	0	0	0	0	1	0	0	0	0	0	0	0	1	0	1	0	0	2	2	2	1	1	AEG	1	FEA	skip	1
442	2	2	1	1	1	59	52	2	2	2		0	0	0	0	0	0	1	0	0	0	0	0	0	0	0	0	1	0	0	2	2	2	1	1	B	3	ABF	BFG	6
443	2	2	1	1	1	53	53	1	2	2		0	0	0	0	0	0	1	0	0	0	0	0	0	0	0	0	0	0	0	2	2	2	2	2	C	4	skip	CFK	6
444	1	2	1	1	2	37	33	2	1	2		0	0	0	0	0	1	0	0	0	0	0	0	0	0	0	0	0	0	0	1	2	2	2	1	BFG	2	BGF	ABF	6
445	1	2	1	1	1	52	13	2	2	2		1	0	0	0	0	0	0	0	0	0	0	0	0	0	0	0	0	0	0	1	2	2	1	1	AE	1	ADF	skip	4
446	1	2	1	1	2	32	29	3	2	2		1	0	0	0	0	1	0	0	0	0	0	0	0	0	0	0	0	0	0	2	2	2	1	1	BL	3	BLF	LEC	6
447	1	2	1	1	2	62	56	2	2	2		0	0	0	0	0	1	1	0	0	0	0	0	1	0	0	0	0	0	0	2	2	2	1	2	BCDEHKL1	3	BHM	BIL	6
448	2	2	1	1	2	68	7	2	2	2		0	0	0	0	0	0	1	0	0	0	0	0	0	0	0	0	0	0	0	2	2	2	1	1	F	2	AIH	BDF	6
449	1	2	1	1	2	32	30	4	2	2		0	0	0	0	0	1	1	0	0	0	0	0	0	0	0	0	0	0	0	2	2	2	1	1	BF	3	FBD	BFG	6
450	1	2	5	1	1	27	23	3	2	2		1	0	0	0	0	0	0	0	0	0	0	0	0	0	0	0	1	0	0	2	2	2	1	1	ABFG	3	ABG	BAG	6
451	2	2	1	2	2	43	40	1	2	2		0	0	0	0	0	0	1	0	0	0	0	0	0	0	0	0	0	0	0	2	2	2	1	1	BFG	4	skip	ABF	6
452	2	2	1	2	1	22	22	4	1	2		0	0	0	0	0	0	1	0	0	0	0	0	0	0	0	0	1	0	0	2	2	2	1	1	ABG	2	ABF	GCB	6
453	1	2	1	2	2	34	29	4	1	2		1	0	0	0	0	0	0	0	0	0	0	0	0	0	0	0	0	0	0	2	2	2	1	1	ABEFGHI1	3	BFA	BFA	6
454	2	2	1	2	1	19	18	3	2	2		0	0	0	0	0	0	0	0	0	0	0	0	0	0	0	0	0	0	1	2	2	2	2	2	BG	3	BHG	BGH	6
455	2	1	1	1	2	66	63	1	2	2		1	0	0	0	0	0	0	0	0	0	0	0	0	0	0	0	0	0	0	2	1	1	1	1	A	2	AEB	BFE	6
456	2	1	1	2	1	42	39	1	2	2		0	0	0	0	0	0	0	0	0	0	0	0	0	0	0	0	0	1	0	2	2	2	1	1	ABEFG	2	ABE	ABE	1
457	1	2	2	2	2	48	41	1	2	2		0	0	0	0	0	0	1	0	0	0	0	0	0	0	0	0	0	0	0	2	2	2	1	1	ADEG	2	ADG	BEG	6
458	1	1	12	1	1	53	38	2	2	2		0	0	0	0	1	0	0	0	0	0	0	0	0	0	0	0	0	0	0	2	2	2	1	1	F	3	FEI	EFI	6
459	2	2	17	1	1	33	24	3	2	2		0	0	0	0	0	0	1	0	0	0	0	0	0	0	0	0	0	0	0	2	2	2	1	1	AB	3	ABC	ABC	1
460	1	2	1	2	1	40	40	2	2	2		1	0	0	0	0	0	0	0	0	0	0	0	0	0	0	0	0	0	0	1	2	2	1	1	BCDF	2	CDH	ABE	1
461	2	2	2	1	1	35	35	3	2	2		0	0	0	0	0	0	1	0	0	0	0	0	0	0	0	0	0	0	0	2	2	2	1	1	ABCEHL	3	BAC	BLE	6
462	2	2	1	1	1	65	65	2	2	2		0	0	0	0	0	0	1	0	0	0	0	0	0	0	0	0	1	0	0	2	2	2	1	1	ABFG	1	ABF	skip	6
463	1	2	1	1	1	59	40	2	1	2		1	0	0	0	0	0	0	0	0	0	0	0	0	0	0	0	0	0	0	1	2	2	1	1	ABF	3	ABC	ABC	6
464	1	2	1	2	2	34	24	3	1	2		1	0	0	0	0	0	0	0	0	0	0	0	0	0	0	0	0	0	0	2	2	2	1	1	BF	4	skip	FBD	6
465	2	2	1	2	1	34	6	1	2	2		0	0	0	0	0	0	1	0	0	0	0	0	0	0	0	0	0	0	0	2	2	2	1	1	AB	3	ABC	ABC	6
466	1	2	17	2	1	40	35	1	2	2		0	0	0	0	0	0	0	0	1	0	0	0	0	0	0	0	0	0	0	1	2	2	1	1	CK1	3	CGA	CMG	6
467	1	2	1	1	1	35	33	4	1	2		1	0	0	0	0	0	0	0	0	0	0	0	0	0	0	0	0	0	0	2	2	2	1	1	ABHI	2	ABH	BHD	1
468	1	2	1	1	1	23	20	3	2	2		0	0	0	0	0	0	0	0	1	0	0	0	0	0	0	1	0	0	0	2	2	2	1	1	C	3	AFC	GFE	2
469	1	2	10	1	1	33	33	1	2	2		0	0	0	0	0	0	0	0	0	0	0	0	0	0	0	0	0	0	1	2	2	1	2	2	BF	2	ABM	BFG	6
470	1	2	1	2	2	37	34	3	2	2		0	0	0	0	0	1	0	0	0	0	0	0	0	0	0	0	0	0	0	2	2	2	2	1	BL	1	ABF	skip	1
471	1	2	1	2	1	33	29	1	2	2		0	0	0	0	0	0	1	0	0	0	0	0	0	0	0	1	0	0	0	1	2	2	1	1	ABDFGHI	2	ABD	DFG	6
472	1	1	1	1	2	57	52	2	1	2		0	1	0	0	0	0	0	0	0	0	0	0	0	0	0	0	0	0	0	2	2	2	1	1	BEFG	3	BEF	BFE	6
473	1	2	1	1	1	41	39	2	2	2		0	0	0	0	0	1	0	0	0	0	0	0	0	0	0	0	0	0	0	1	2	2	2	2	ABDFL	4	skip	ABF	1
474	1	2	1	1	1	52	39	1	2	2		1	0	0	0	0	1	0	0	0	0	0	0	0	0	0	0	0	0	0	1	2	2	1	1	ABF	3	BEA	EFB	6
475	1	1	1	2	1	30	30	2	2	2		1	0	0	0	0	0	0	0	0	0	0	0	0	0	0	0	0	0	0	2	2	2	1	1	EF	2	EFJ	BDG	6
476	1	2	1	1	1	38	25	4	2	2		1	0	0	0	0	0	0	0	0	0	0	0	0	0	0	0	0	0	0	1	2	2	2	2	BEF	3	BIC	EFI	6
477	1	1	1	2	1	31	20	3	2	2		0	1	0	0	0	0	0	0	0	0	0	0	0	0	0	0	0	0	0	1	2	2	2	1	ABEFL	3	AHL	BEF	6
478	1	2	1	1	2	29	24	3	2	2		0	1	0	0	0	0	0	0	0	0	0	0	0	0	0	0	0	0	0	2	1	2	1	1	BF	3	BHI	BFI	1
479	1	1	1	2	2	30	12	3	2	2		0	0	0	0	0	0	0	0	0	0	0	0	1	0	0	0	1	1	0	1	2	2	1	2	ABEFI	3	HDM	EFB	6
480	3	2	1	1	2	57	45	1	1	2		0	0	0	0	0	0	0	0	0	0	0	0	0	0	0	0	0	0	1	2	2	2	1	1	F	4	skip	BDF	6
481	1	2	1	1	1	19	1	3	2	2		1	0	0	0	0	0	0	0	0	0	0	0	0	0	0	0	0	0	0	2	2	1	2	2	B	3	ABI	ABI	1
482	1	2	25	2	1	30	16	2	2	2		1	0	0	0	0	1	0	0	0	0	0	0	0	0	0	0	0	0	0	2	2	2	1	1	BF	3	AHC	BFM	1
483	2	2	1	2	2	25	21	3	2	2		0	0	0	0	0	0	1	1	0	0	0	0	0	0	0	0	0	0	0	2	2	2	1	1	BDEFGHI	3	BHA	BAH	6
484	1	2	1	1	2	19	14	3	2	2		1	0	0	0	0	1	0	0	0	0	0	0	0	0	0	0	0	0	0	2	2	2	1	1	BFI	4	skip	BFI	1
485	1	2	14	1	1	37	24	3	2	2		0	1	0	0	0	0	0	0	0	0	0	0	0	0	0	0	1	0	0	1	2	2	1	1	ABEFHI	3	HFE	BFE	6
486	1	2	1	1	2	43	40	3	2	2		0	0	0	0	0	0	1	0	0	0	0	0	0	0	0	0	0	0	0	2	2	2	1	1	ABFG	3	CAF	BFC	6
487	1	2	1	2	2	32	24	4	2	2		0	0	0	0	0	0	0	0	1	0	0	0	0	0	0	0	0	0	0	1	2	2	2	2	BFIL	2	BIM	BFI	6
488	3	2	1	1	2	56	48	3	1	2		0	0	0	0	0	0	0	0	0	0	0	0	0	0	0	0	0	0	1	1	2	2	1	1	AB	3	BAC	BAC	6
489	3	2	2	2	1	38	37	2	2	2		0	0	0	0	0	0	0	0	0	0	1	0	1	0	0	0	0	0	0	2	2	2	1	1	G	3	ABG	ABG	1
490	3	1	1	2	2	42	36	3	2	2		0	0	0	0	0	0	1	0	0	0	0	0	0	0	0	0	0	0	0	2	2	2	1	1	EF	3	FEA	FEA	6
491	1	2	1	1	1	52	30	2	2	2		0	0	0	0	0	0	0	0	1	0	0	0	0	0	0	0	0	0	0	1	2	2	1	1	BF	3	ABD	ABD	2
492	1	2	1	1	1	64	45	2	1	2		0	0	0	0	0	0	0	0	1	0	0	0	0	0	0	0	1	0	0	1	2	2	1	1	ABF	1	KJF	skip	6
493	1	2	1	1	1	27	26	3	2	2		0	0	0	0	0	1	1	0	0	0	0	0	0	0	0	0	0	0	0	2	2	2	1	1	ABF	3	CJA	FBL	6
494	1	1	1	1	1	34	34	4	2	2		1	0	0	0	0	1	0	0	0	0	0	0	0	0	0	0	0	0	0	1	2	2	1	1	ABEFG	3	EFG	EFG	6
495	1	2	1	1	1	54	42	4	2	2		0	0	0	0	0	1	0	0	0	0	0	0	0	0	0	0	0	0	0	1	2	2	2	2	B	4	skip	BAF	6
496	1	2	5	1	1	37	32	2	1	2		0	1	0	0	0	1	0	0	0	0	0	0	0	0	0	0	1	0	0	2	2	2	1	1	BEF	1	CFK	skip	1
497	1	2	1	1	2	37	32	3	2	2		0	0	0	0	0	1	0	0	0	0	0	0	0	0	0	0	1	0	0	2	2	2	1	1	ABFG	3	CDH	ABF	1
498	1	2	1	2	2	52	52	2	2	2		1	0	0	0	0	0	0	0	0	0	0	0	0	0	0	0	0	0	0	2	2	2	1	1	BCDF	3	BDF	FAD	6
499	1	2	1	2	1	12	9	1	2	2		0	0	0	0	0	1	0	0	0	0	0	0	0	0	0	0	0	0	0	2	2	1	1	1	ABEFG	2	ABG	EFG	2
500	1	2	1	2	1	48	10	1	2	2		0	0	0	0	0	1	1	0	0	0	0	0	0	0	0	0	0	0	0	2	2	2	1	1	FG	3	FGB	BGF	6
501	2	1	1	2	2	52	1	1	2	2		0	0	0	0	0	0	1	0	0	0	0	0	0	0	0	0	0	0	0	2	2	1	1	1	F	3	BEF	BEF	6
502	1	2	1	2	1	42	37	2	2	2		0	0	0	0	0	1	0	0	0	0	0	0	0	0	0	0	0	0	0	2	2	2	2	2	BL	4	skip	BLC	6
503	2	2	1	2	2	52	35	1	2	2		0	0	0	0	0	0	1	0	0	0	0	0	0	0	0	0	0	1	0	2	2	2	1	1	F	3	ADI	BFG	6
504	1	1	1	1	1	32	32	3	2	2		1	0	0	0	0	0	0	0	0	0	0	0	0	0	0	0	0	0	0	2	2	2	1	1	GH	2	BIF	BGJ	6
505	1	2	1	1	1	38	36	5	2	2		1	0	0	0	0	0	1	0	0	0	0	0	0	0	0	0	0	0	0	2	2	2	1	1	ABEF	4	skip	ABF	2
506	1	2	2	2	1	40	38	1	2	2		1	0	0	0	0	0	0	0	0	0	0	0	0	0	0	0	0	0	0	1	2	2	1	1	B	2	ABD	BAJ	6
507	1	2	1	2	2	37	20	3	2	2		1	0	0	0	0	0	0	0	0	0	0	0	0	0	0	0	0	0	0	1	1	1	1	1	BEFL	4	skip	BFL	1
508	1	2	1	2	2	45	30	3	2	2		0	0	0	0	0	1	0	0	0	0	0	0	0	0	0	0	0	0	0	2	2	2	1	1	BFK	3	DAC	FBL	1
509	1	2	1	1	1	36	28	3	2	2		0	0	0	0	0	1	0	0	0	0	0	0	0	0	0	0	0	0	0	1	2	2	1	1	B	1	ABC	skip	6
510	1	2	5	1	1	32	30	4	1	2		0	0	0	0	0	1	0	0	0	0	0	0	0	0	0	0	0	0	0	2	2	2	1	1	ABEF	3	BEF	BEF	1
511	1	2	20	2	1	39	20	5	2	2		1	0	0	0	0	0	0	0	0	0	0	0	0	0	0	0	0	0	0	1	2	2	1	1	AB	3	ABC	IJK	6
512	1	2	1	1	2	22	16	4	2	2		0	1	0	0	0	0	0	0	0	0	0	0	0	0	0	0	1	0	0	2	2	2	2	1	ABEFGIKL	3	ABF	ABF	6
513	1	2	13	1	1	25	10	3	2	2		0	0	0	0	0	0	0	0	0	0	0	0	0	0	0	0	0	0	1	1	2	2	1	2	CJ	3	ACJ	BIE	1
514	1	2	1	2	1	31	27	3	2	2		1	0	0	0	0	0	0	0	0	0	0	0	0	0	0	0	0	0	0	2	2	2	1	1	AB	1	ABD	skip	5
515	1	2	17	1	1	40	30	3	2	2		1	0	0	0	0	0	0	0	0	0	0	0	0	0	0	0	0	0	0	1	2	2	1	2	ABF	4	skip	BFA	1
516	1	1	1	1	1	38	36	2	2	2		0	0	0	0	0	1	0	0	0	0	0	0	0	0	0	0	0	0	0	2	2	2	1	1	CD	3	ACD	FGC	6
517	1	2	1	2	1	35	33	3	2	2		0	0	0	0	0	1	0	0	0	0	0	0	0	0	0	0	0	0	0	1	2	2	2	2	ABCDGI	4	skip	ABG	5
518	1	2	1	2	1	18	25	2	2	2		0	0	0	0	0	1	0	0	0	0	0	0	0	0	0	0	0	0	0	1	2	2	1	2	FGH	3	HIL	ABC	4
519	1	2	1	1	1	75	62	2	2	2		0	0	0	0	0	0	0	0	0	0	0	0	0	0	0	0	0	0	1	2	2	2	1	1	B	1	FBA	skip	6
520	1	2	1	2	2	43	32	1	2	2		0	0	0	0	0	1	0	0	0	0	0	0	0	0	0	0	1	0	0	2	2	2	2	2	F	4	skip	FKL	6
521	1	2	25	2	1	20	17	2	2	2		0	0	0	0	0	0	0	0	1	0	0	0	0	0	0	0	0	0	0	2	2	2	2	1	ABF	4	skip	BFA	6
522	2	2	1	1	2	32	31	1	2	2		0	0	0	0	0	1	1	0	0	0	0	0	0	0	0	0	0	0	0	2	2	2	1	2	ABEG	3	EBG	EBG	6
523	2	2	1	1	2	72	50	1	2	2		0	0	0	0	0	0	1	0	0	0	0	0	0	0	0	0	0	1	0	2	2	2	1	1	B	1	CDE	skip	6
524	2	2	10	1	1	25	24	4	1	2		0	0	0	0	0	0	0	0	0	0	0	0	0	0	0	0	0	1	0	2	1	2	1	1	ABK	1	ABK	skip	1
525	2	2	1	2	1	60	58	3	2	2		0	0	0	0	0	0	1	0	0	0	0	0	0	0	0	0	0	0	0	2	2	2	1	1	A	3	BAD	ABD	6
526	1	1	2	1	1	29	24	4	2	2		1	0	0	0	0	0	0	0	0	0	0	0	0	0	0	0	0	0	0	2	2	2	1	1	E	1	EJC	skip	6
527	1	1	1	1	1	26	23	4	2	2		0	0	0	0	0	0	0	0	0	0	0	0	0	0	0	0	0	1	0	2	2	1	2	2	BEF	4	skip	BDE	4
528	1	2	10	1	2	17	12	2	2	2		1	0	0	0	0	1	0	0	0	0	0	0	0	0	0	0	0	0	0	2	2	2	1	1	ABEFGIK	2	ABH	BEI	6
529	1	1	1	1	2	57	37	2	2	2		0	0	0	0	0	1	0	0	0	0	0	0	0	0	0	0	0	0	0	1	2	2	1	1	EF	3	EFG	EFG	6
530	1	2	1	1	1	34	25	3	1	2		0	0	0	0	0	1	0	0	0	0	0	0	0	0	0	0	0	0	0	1	2	1	1	1	ABCDEFG	1	HAF	skip	1
531	1	2	1	1	2	50	47	5	1	2		0	0	0	0	0	1	0	0	0	0	0	0	0	0	0	0	0	0	0	2	2	1	1	1	E	4	skip	ABE	6
532	1	1	1	2	1	25	25	4	2	2		0	0	0	0	0	1	0	0	0	0	0	0	0	0	0	0	0	0	0	2	2	2	1	1	EF	4	skip	EFL	6
533	1	2	13	1	2	22	15	3	2	2		0	0	0	0	0	0	1	0	0	0	0	0	0	0	0	0	0	0	0	2	2	2	1	1	BDGI	2	CDH	BFG	6
534	1	2	1	1	2	40	31	4	1	2		0	0	0	0	0	1	0	0	0	0	0	0	0	0	0	0	0	0	0	2	2	1	1	1	AG	3	CKL	ABF	5
535	1	2	1	1	2	32	25	3	2	2		0	0	0	0	0	1	0	0	0	0	0	0	0	0	1	0	0	0	0	2	2	2	1	1	ABDEFGI	2	BAG	EFB	4
536	1	2	1	1	1	31	27	4	2	2		1	0	0	0	0	0	0	0	0	0	0	0	0	0	0	0	0	0	0	2	2	2	1	1	BFL	3	DAB	BFL	1
537	1	2	1	1	2	50	48	1	2	2		0	0	0	0	0	0	1	0	1	0	0	0	0	0	0	0	1	0	0	1	2	1	1	1	BFG	2	FGL	GFL	5
538	1	2	1	1	1	34	32	4	2	2		1	0	0	0	0	1	0	0	0	0	0	0	0	0	0	0	0	0	0	1	2	2	1	2	ABDEK	3	ABK	ELF	1
539	1	2	1	2	2	43	23	2	1	2		0	1	0	0	0	0	0	0	0	0	0	0	0	0	0	0	0	0	0	1	2	2	1	1	BF	4	skip	BFM	1
540	1	2	1	1	1	42	37	3	2	2		0	0	0	0	0	1	0	0	0	0	0	0	0	0	0	0	0	0	0	1	2	2	1	1	BE	4	skip	BEF	6
541	1	2	1	1	1	44	37	2	2	2		0	0	0	0	0	0	0	0	1	0	0	0	0	0	0	0	0	0	0	1	2	2	2	2	B	3	BCA	DCB	6
542	1	2	1	2	2	45	32	2	2	2		0	0	0	0	0	0	0	0	1	0	0	0	0	0	0	0	0	0	0	1	2	2	1	1	EFG	1	ABF	skip	2
543	1	2	1	1	2	43	30	2	1	2		0	0	0	0	0	0	0	0	1	0	0	0	0	0	0	1	0	0	0	2	2	2	1	2	BF	4	skip	BFE	6
